# Supplementary material for: Crystal structure of trans-(1,8-dibutyl-1,3,6,8,10,13-hexa­aza­cyclo­tetra­decane-κ4 N 3,N 6,N 10,N 13)bis­(perchlorato-κO)copper(II) from synchrotron data
Source: Acta Crystallogr E Crystallogr Commun. 2015 Jan 10;71(Pt 2):136–8. doi: 10.1107/S2056989014028047 (PMC4384585; doi:10.1107/S2056989014028047)
Supplement: Supplementary file 1 [file e-71-00136-sup1.cif]

##############################################################################
#                                                                            #
# This CIF contains the data in a paper accepted for publication in          #
# Acta Crystallographica Section E. It conforms to the requirements of       #
# Notes for Authors for Acta Crystallographica Section E, and has been       #
# peer reviewed under the auspices of the IUCr Commission on Journals.       #
#                                                                            #
# Full details of the Crystallographic Information File format               #
# are given in the paper "The Crystallographic Information File (CIF):       #
# a New Standard Archive File for Crystallography" by S. R. Hall, F. H.      #
# Allen and I. D. Brown [Acta Cryst. (1991), A47, 655-685].                  #
#                                                                            #
# The current version of the core CIF dictionary is obtainable from          #
# ftp://ftp.iucr.org/pub/cif_core.dic.                                       #
#                                                                            #
# Software is freely available for graphical display of the structure(s)     #
# in this CIF. For information consult the CIF software page                 #
# http://www.iucr.org/resources/cif/software.                                #
#                                                                            #
# This file may be used for bona fide research purposes within the           #
# scientific community so long as proper attribution is given to the journal # 
# article from which it was obtained.                                        #
#                                                                            #
##############################################################################
data_I
_audit_creation_method     'SHELXL-2014/7'
_journal_date_recd_electronic     2014-12-16
_journal_date_accepted     2014-12-24
_journal_name_full     'Acta Crystallographica, Section E'
_journal_year     2015
_journal_volume     71
_journal_issue      2
_journal_page_first     136
_journal_page_last     138
_journal_paper_category     GM
_journal_paper_doi     10.1107/S2056989014028047
_journal_coeditor_code     SJ5435
_publ_contact_author_name     'Dohyun Moon'
_publ_contact_author_address
;
Beamline Department, Pohang Accelerator Laboratory/POSTECH 80,
Pohang 790-784,
Republic of Korea
;
_publ_contact_author_email     'dmoon@postech.ac.kr'
_publ_contact_author_fax     '82-54-279-1599'
_publ_contact_author_phone     '82-54-279-1547'
_publ_section_title
;\
Crystal structure of
<i>trans</i>-(1,8-dibutyl-1,3,6,8,10,13-hexaazacyclotetradecane-\
\k^4^<i>N</i>^3^,<i>N</i>^6^,<i>N</i>^10^,<i>N</i>^13^)bis(perchlorato-\
\k<i>O</i>)copper(II) from synchrotron data
;
loop_
    _publ_author_name
    _publ_author_footnote
    _publ_author_address
    'Kim, Dae-Woong' .
;
Beamline Department, Pohang Accelerator Laboratory/POSTECH 80,
Pohang 790-784,
Republic of Korea
;
    'Shin, Jong Won' .
;
Beamline Department, Pohang Accelerator Laboratory/POSTECH 80,
Pohang 790-784,
Republic of Korea
;
    'Moon, Dohyun' .
;
Beamline Department, Pohang Accelerator Laboratory/POSTECH 80,
Pohang 790-784,
Republic of Korea
;
_publ_section_synopsis
;
The Cu^II^ ion in the title compound shows a slightly distorted octahedral
coordination geometry with four N atoms of the azamacrocyclic ligand and two
perchlorate anions. In the crystal, molecules are linked by N---H...O and
C---H...O hydrogen bonds, forming a three-dimensional network.
;
_database_code_depnum_ccdc_archive     'CCDC 1040897'
_chemical_name_systematic
;\
<i>trans</i>-(1,8-Dibutyl-1,3,6,8,10,13-hexaazacyclotetradecane-\
\k^4^<i>N</i>^3^,<i>N</i>^6^,<i>N</i>^10^,<i>N</i>^13^)bis(perchlorato-\
\k<i>O</i>)copper(II)
;
_chemical_name_common     ?
_chemical_formula_moiety     'C16 H38 Cl2 Cu N6 O8'
_chemical_formula_sum     'C16 H38 Cl2 Cu N6 O8'
_chemical_formula_iupac     '[Cu (Cl O4)2 (C16 H38 N6)]'
_chemical_formula_weight     576.96
_chemical_melting_point     ?
_shelx_space_group_comment
;
The symmetry employed for this shelxl refinement is uniquely defined
by the following loop, which should always be used as a source of
symmetry information in preference to the above space-group names.
They are only intended as comments.
;
_space_group_crystal_system     triclinic
_space_group_name_H-M_alt     'P -1'
_space_group_name_Hall     '-P 1'
loop_
    _space_group_symop_operation_xyz
    'x, y, z'
    '-x, -y, -z'
_cell_length_a     8.2230(16)
_cell_length_b     8.3600(17)
_cell_length_c     10.039(2)
_cell_angle_alpha     92.87(3)
_cell_angle_beta     96.12(3)
_cell_angle_gamma     116.60(3)
_cell_volume     609.8(3)
_cell_formula_units_Z     1
_cell_measurement_reflns_used     16838
_cell_measurement_theta_min     0.361
_cell_measurement_theta_max     33.547
_cell_measurement_temperature     100(2)
_exptl_crystal_description     'plate'
_exptl_crystal_colour     'purple'
_exptl_crystal_size_max     0.100
_exptl_crystal_size_mid     0.100
_exptl_crystal_size_min     0.030
_exptl_crystal_density_diffrn     1.571
_exptl_crystal_density_meas     ?
_exptl_crystal_density_method     'not measured'
_exptl_crystal_F_000     303
_exptl_absorpt_coefficient_mu     0.838
_exptl_absorpt_correction_type     empirical
_exptl_absorpt_process_details
;
(<i>HKL3000sm</i> SCALEPACK; Otwinowski & Minor, 1997)
;
_shelx_estimated_absorpt_T_min     0.921
_shelx_estimated_absorpt_T_max     0.975
_exptl_absorpt_correction_T_min     0.921
_exptl_absorpt_correction_T_max     0.975
_diffrn_ambient_temperature     100(2)
_diffrn_radiation_type     synchrotron
_diffrn_radiation_wavelength     0.62998
_diffrn_measurement_device_type     'ADSC Q210 CCD area-detector'
_diffrn_measurement_method     'omega scans'
_diffrn_detector_area_resol_mean     ?
_diffrn_reflns_number     6292
_diffrn_reflns_av_R_equivalents     0.0251
_diffrn_reflns_theta_min     1.819
_diffrn_reflns_theta_max     25.999
_diffrn_reflns_theta_full     22.209
_diffrn_measured_fraction_theta_max     0.929
_diffrn_measured_fraction_theta_full     0.943
_diffrn_reflns_limit_h_min     -11
_diffrn_reflns_limit_h_max     11
_diffrn_reflns_limit_k_min     -11
_diffrn_reflns_limit_k_max     11
_diffrn_reflns_limit_l_min     -13
_diffrn_reflns_limit_l_max     13
_refine_special_details     ?
_reflns_number_total     3195
_reflns_number_gt     2536
_reflns_threshold_expression     I>2\s(I)
_refine_ls_structure_factor_coef     Fsqd
_refine_ls_matrix_type     full
_refine_ls_R_factor_all     0.0476
_refine_ls_R_factor_gt     0.0338
_refine_ls_wR_factor_gt     0.0861
_refine_ls_wR_factor_ref     0.0910
_refine_ls_goodness_of_fit_ref     1.021
_refine_ls_restrained_S_all     1.021
_refine_ls_number_reflns     3195
_refine_ls_number_parameters     152
_refine_ls_number_restraints     0
_refine_ls_hydrogen_treatment     constr
_refine_ls_weighting_scheme     calc
_refine_ls_weighting_details
                      'w=1/[\s^2^(Fo^2^)+(0.0574P)^2^] where P=(Fo^2^+2Fc^2^)/3'
_atom_sites_solution_hydrogens     geom
_atom_sites_solution_primary     ?
_atom_sites_solution_secondary     ?
_refine_ls_shift/su_max     0.001
_refine_ls_shift/su_mean     0.000
_refine_diff_density_max     0.286
_refine_diff_density_min     -0.861
_refine_ls_extinction_method     none
_refine_ls_extinction_coef     .
loop_
    _atom_type_symbol
    _atom_type_description
    _atom_type_scat_dispersion_real
    _atom_type_scat_dispersion_imag
    _atom_type_scat_source
    'C' 'C' 0.0020 0.0010
                         'International Tables Vol C Tables 4.2.6.8 and 6.1.1.4'
    'H' 'H' 0.0000 0.0000
                         'International Tables Vol C Tables 4.2.6.8 and 6.1.1.4'
    'N' 'N' 0.0050 0.0020
                         'International Tables Vol C Tables 4.2.6.8 and 6.1.1.4'
    'O' 'O' 0.0090 0.0050
                         'International Tables Vol C Tables 4.2.6.8 and 6.1.1.4'
    'Cl' 'Cl' 0.1230 0.1260
                         'International Tables Vol C Tables 4.2.6.8 and 6.1.1.4'
    'Cu' 'Cu' 0.3550 1.0370
                         'International Tables Vol C Tables 4.2.6.8 and 6.1.1.4'
_computing_data_collection
;
<i>PAL ADSC Quantum-210 ADX</i> (Arvai & Nielsen, 1983)
;
_computing_cell_refinement
;
<i>HKL3000sm</i> (Otwinowski & Minor, 1997)
;
_computing_data_reduction
;
<i>HKL3000sm</i> (Otwinowski & Minor, 1997)
;
_computing_structure_solution
;
<i>SHELXT2014</i> (Sheldrick, 2008)
;
_computing_structure_refinement
;
SHELXL2014 (Sheldrick, 2008)
;
_computing_molecular_graphics
;
ORTEP-3 for Windows (Farrugia, 2012)
;
_computing_publication_material
;
publCIF (Westrip, 2010)
;
loop_
    _atom_site_type_symbol
    _atom_site_label
    _atom_site_fract_x
    _atom_site_fract_y
    _atom_site_fract_z
    _atom_site_U_iso_or_equiv
    _atom_site_adp_type
    _atom_site_calc_flag
    _atom_site_occupancy
    _atom_site_disorder_assembly
    _atom_site_disorder_group
    Cu Cu1 0.5000 0.5000 0.5000 0.01063(10) Uani d 1 . .
    N N1 0.7678(2) 0.6261(2) 0.57656(16) 0.0119(3) Uani d 1 . .
    H H1 0.8221 0.5443 0.5535 0.014 Uiso calc 1 . .
    N N2 0.4291(2) 0.3507(2) 0.65492(16) 0.0123(3) Uani d 1 . .
    H H2 0.4599 0.2490 0.6389 0.015 Uiso calc 1 . .
    N N3 0.7247(2) 0.5222(2) 0.80108(16) 0.0152(3) Uani d 1 . .
    C C1 0.8525(2) 0.7860(2) 0.5034(2) 0.0155(4) Uani d 1 . .
    H H1A 0.9876 0.8328 0.5156 0.019 Uiso calc 1 . .
    H H1B 0.8242 0.8821 0.5385 0.019 Uiso calc 1 . .
    C C2 0.8084(3) 0.6731(3) 0.7267(2) 0.0164(4) Uani d 1 . .
    H H2A 0.9432 0.7303 0.7541 0.020 Uiso calc 1 . .
    H H2B 0.7654 0.7626 0.7508 0.020 Uiso calc 1 . .
    C C3 0.5278(3) 0.4466(3) 0.7910(2) 0.0158(4) Uani d 1 . .
    H H3A 0.4948 0.5445 0.8119 0.019 Uiso calc 1 . .
    H H3B 0.4855 0.3612 0.8594 0.019 Uiso calc 1 . .
    C C4 0.2256(2) 0.2705(3) 0.6448(2) 0.0156(4) Uani d 1 . .
    H H4A 0.1894 0.3598 0.6819 0.019 Uiso calc 1 . .
    H H4B 0.1786 0.1649 0.6964 0.019 Uiso calc 1 . .
    C C5 0.8000(3) 0.3919(3) 0.7910(2) 0.0169(4) Uani d 1 . .
    H H5A 0.9359 0.4586 0.8041 0.020 Uiso calc 1 . .
    H H5B 0.7593 0.3265 0.6992 0.020 Uiso calc 1 . .
    C C6 0.7409(3) 0.2567(3) 0.8931(2) 0.0177(4) Uani d 1 . .
    H H6A 0.6067 0.1782 0.8721 0.021 Uiso calc 1 . .
    H H6B 0.7662 0.3217 0.9840 0.021 Uiso calc 1 . .
    C C7 0.8401(3) 0.1406(3) 0.8937(2) 0.0221(4) Uani d 1 . .
    H H7A 0.9723 0.2171 0.9266 0.026 Uiso calc 1 . .
    H H7B 0.8289 0.0888 0.8003 0.026 Uiso calc 1 . .
    C C8 0.7636(3) -0.0116(3) 0.9822(2) 0.0215(4) Uani d 1 . .
    H H8A 0.7749 0.0390 1.0749 0.032 Uiso calc 1 . .
    H H8B 0.8328 -0.0812 0.9806 0.032 Uiso calc 1 . .
    H H8C 0.6338 -0.0904 0.9481 0.032 Uiso calc 1 . .
    Cl Cl1 0.32457(6) 0.78356(6) 0.65025(4) 0.01406(11) Uani d 1 . .
    O O1 0.1610(2) 0.6610(2) 0.56090(18) 0.0282(4) Uani d 1 . .
    O O2 0.48300(19) 0.77847(19) 0.60352(16) 0.0221(3) Uani d 1 . .
    O O3 0.3102(3) 0.7249(2) 0.78200(16) 0.0319(4) Uani d 1 . .
    O O4 0.3413(2) 0.96148(19) 0.65392(18) 0.0285(4) Uani d 1 . .
loop_
    _atom_site_aniso_label
    _atom_site_aniso_U_11
    _atom_site_aniso_U_22
    _atom_site_aniso_U_33
    _atom_site_aniso_U_12
    _atom_site_aniso_U_13
    _atom_site_aniso_U_23
    Cu1 0.00685(15) 0.00798(15) 0.01599(17) 0.00179(11) 0.00383(11) 0.00327(12)
    N1 0.0092(7) 0.0080(6) 0.0180(8) 0.0032(5) 0.0030(5) 0.0031(6)
    N2 0.0091(6) 0.0114(7) 0.0184(8) 0.0053(5) 0.0054(6) 0.0044(6)
    N3 0.0152(7) 0.0159(8) 0.0170(8) 0.0091(6) 0.0028(6) 0.0022(6)
    C1 0.0082(8) 0.0091(8) 0.0275(10) 0.0015(6) 0.0051(7) 0.0069(7)
    C2 0.0143(8) 0.0125(8) 0.0208(10) 0.0052(7) 0.0009(7) 0.0000(7)
    C3 0.0156(9) 0.0176(9) 0.0176(9) 0.0100(7) 0.0050(7) 0.0034(8)
    C4 0.0094(8) 0.0141(8) 0.0253(10) 0.0047(7) 0.0096(7) 0.0101(8)
    C5 0.0148(8) 0.0199(9) 0.0202(9) 0.0112(7) 0.0039(7) 0.0046(8)
    C6 0.0197(9) 0.0191(9) 0.0194(10) 0.0124(8) 0.0057(7) 0.0059(8)
    C7 0.0186(9) 0.0242(10) 0.0295(11) 0.0133(8) 0.0081(8) 0.0100(9)
    C8 0.0242(10) 0.0202(10) 0.0244(11) 0.0133(8) 0.0050(8) 0.0054(8)
    Cl1 0.0128(2) 0.0121(2) 0.0198(2) 0.00762(17) 0.00396(16) 0.00067(18)
    O1 0.0152(7) 0.0258(8) 0.0420(10) 0.0115(6) -0.0050(6) -0.0127(7)
    O2 0.0132(6) 0.0216(7) 0.0332(8) 0.0088(6) 0.0086(6) -0.0005(6)
    O3 0.0450(10) 0.0412(10) 0.0225(8) 0.0280(8) 0.0144(7) 0.0124(8)
    O4 0.0297(8) 0.0123(7) 0.0490(11) 0.0132(6) 0.0101(7) 0.0047(7)
_geom_special_details
;
All e.s.d.'s (except the e.s.d. in the dihedral angle between two l.s. planes)
are estimated using the full covariance matrix. The cell e.s.d.'s are taken
into account individually in the estimation of e.s.d.'s in distances, angles
and torsion angles; correlations between e.s.d.'s in cell parameters are only
used when they are defined by crystal symmetry. An approximate (isotropic)
treatment of cell e.s.d.'s is used for estimating e.s.d.'s involving l.s.
planes.
;
loop_
    _geom_bond_atom_site_label_1
    _geom_bond_atom_site_label_2
    _geom_bond_site_symmetry_2
    _geom_bond_distance
    _geom_bond_publ_flag
    Cu1 N1 . 2.0073(17) ?
    Cu1 N1 2_666 2.0073(17) ?
    Cu1 N2 2_666 2.0131(17) ?
    Cu1 N2 . 2.0131(17) ?
    N1 C1 . 1.478(2) ?
    N1 C2 . 1.501(3) ?
    N1 H1 . 1.0000 ?
    N2 C4 . 1.487(2) ?
    N2 C3 . 1.496(3) ?
    N2 H2 . 1.0000 ?
    N3 C2 . 1.432(2) ?
    N3 C3 . 1.440(2) ?
    N3 C5 . 1.478(2) ?
    C1 C4 2_666 1.518(3) ?
    C1 H1A . 0.9900 ?
    C1 H1B . 0.9900 ?
    C2 H2A . 0.9900 ?
    C2 H2B . 0.9900 ?
    C3 H3A . 0.9900 ?
    C3 H3B . 0.9900 ?
    C4 C1 2_666 1.518(3) ?
    C4 H4A . 0.9900 ?
    C4 H4B . 0.9900 ?
    C5 C6 . 1.515(3) ?
    C5 H5A . 0.9900 ?
    C5 H5B . 0.9900 ?
    C6 C7 . 1.522(3) ?
    C6 H6A . 0.9900 ?
    C6 H6B . 0.9900 ?
    C7 C8 . 1.523(3) ?
    C7 H7A . 0.9900 ?
    C7 H7B . 0.9900 ?
    C8 H8A . 0.9800 ?
    C8 H8B . 0.9800 ?
    C8 H8C . 0.9800 ?
    Cl1 O4 . 1.4293(15) ?
    Cl1 O3 . 1.4318(17) ?
    Cl1 O1 . 1.4420(17) ?
    Cl1 O2 . 1.4481(14) ?
loop_
    _geom_angle_atom_site_label_1
    _geom_angle_atom_site_label_2
    _geom_angle_atom_site_label_3
    _geom_angle_site_symmetry_1
    _geom_angle_site_symmetry_3
    _geom_angle
    _geom_angle_publ_flag
    N1 Cu1 N1 . 2_666 180.00(9) ?
    N1 Cu1 N2 . 2_666 86.45(7) ?
    N1 Cu1 N2 2_666 2_666 93.55(7) ?
    N1 Cu1 N2 . . 93.55(7) ?
    N1 Cu1 N2 2_666 . 86.45(7) ?
    N2 Cu1 N2 2_666 . 180.0 ?
    C1 N1 C2 . . 112.37(15) ?
    C1 N1 Cu1 . . 106.33(11) ?
    C2 N1 Cu1 . . 115.28(12) ?
    C1 N1 H1 . . 107.5 ?
    C2 N1 H1 . . 107.5 ?
    Cu1 N1 H1 . . 107.5 ?
    C4 N2 C3 . . 113.49(15) ?
    C4 N2 Cu1 . . 106.73(11) ?
    C3 N2 Cu1 . . 115.29(12) ?
    C4 N2 H2 . . 107.0 ?
    C3 N2 H2 . . 107.0 ?
    Cu1 N2 H2 . . 107.0 ?
    C2 N3 C3 . . 114.81(15) ?
    C2 N3 C5 . . 114.08(15) ?
    C3 N3 C5 . . 116.15(16) ?
    N1 C1 C4 . 2_666 107.87(15) ?
    N1 C1 H1A . . 110.1 ?
    C4 C1 H1A 2_666 . 110.1 ?
    N1 C1 H1B . . 110.1 ?
    C4 C1 H1B 2_666 . 110.1 ?
    H1A C1 H1B . . 108.4 ?
    N3 C2 N1 . . 114.03(15) ?
    N3 C2 H2A . . 108.7 ?
    N1 C2 H2A . . 108.7 ?
    N3 C2 H2B . . 108.7 ?
    N1 C2 H2B . . 108.7 ?
    H2A C2 H2B . . 107.6 ?
    N3 C3 N2 . . 113.39(15) ?
    N3 C3 H3A . . 108.9 ?
    N2 C3 H3A . . 108.9 ?
    N3 C3 H3B . . 108.9 ?
    N2 C3 H3B . . 108.9 ?
    H3A C3 H3B . . 107.7 ?
    N2 C4 C1 . 2_666 107.28(15) ?
    N2 C4 H4A . . 110.3 ?
    C1 C4 H4A 2_666 . 110.3 ?
    N2 C4 H4B . . 110.3 ?
    C1 C4 H4B 2_666 . 110.3 ?
    H4A C4 H4B . . 108.5 ?
    N3 C5 C6 . . 113.14(15) ?
    N3 C5 H5A . . 109.0 ?
    C6 C5 H5A . . 109.0 ?
    N3 C5 H5B . . 109.0 ?
    C6 C5 H5B . . 109.0 ?
    H5A C5 H5B . . 107.8 ?
    C5 C6 C7 . . 112.19(16) ?
    C5 C6 H6A . . 109.2 ?
    C7 C6 H6A . . 109.2 ?
    C5 C6 H6B . . 109.2 ?
    C7 C6 H6B . . 109.2 ?
    H6A C6 H6B . . 107.9 ?
    C6 C7 C8 . . 112.45(16) ?
    C6 C7 H7A . . 109.1 ?
    C8 C7 H7A . . 109.1 ?
    C6 C7 H7B . . 109.1 ?
    C8 C7 H7B . . 109.1 ?
    H7A C7 H7B . . 107.8 ?
    C7 C8 H8A . . 109.5 ?
    C7 C8 H8B . . 109.5 ?
    H8A C8 H8B . . 109.5 ?
    C7 C8 H8C . . 109.5 ?
    H8A C8 H8C . . 109.5 ?
    H8B C8 H8C . . 109.5 ?
    O4 Cl1 O3 . . 110.11(11) ?
    O4 Cl1 O1 . . 109.74(10) ?
    O3 Cl1 O1 . . 108.36(11) ?
    O4 Cl1 O2 . . 110.65(10) ?
    O3 Cl1 O2 . . 108.82(10) ?
    O1 Cl1 O2 . . 109.12(9) ?
loop_
    _geom_torsion_atom_site_label_1
    _geom_torsion_atom_site_label_2
    _geom_torsion_atom_site_label_3
    _geom_torsion_atom_site_label_4
    _geom_torsion_site_symmetry_1
    _geom_torsion_site_symmetry_2
    _geom_torsion_site_symmetry_3
    _geom_torsion_site_symmetry_4
    _geom_torsion
    _geom_torsion_publ_flag
    C2 N1 C1 C4 . . . 2_666 -169.53(14) ?
    Cu1 N1 C1 C4 . . . 2_666 -42.53(15) ?
    C3 N3 C2 N1 . . . . -69.8(2) ?
    C5 N3 C2 N1 . . . . 67.8(2) ?
    C1 N1 C2 N3 . . . . 178.48(14) ?
    Cu1 N1 C2 N3 . . . . 56.43(18) ?
    C2 N3 C3 N2 . . . . 70.2(2) ?
    C5 N3 C3 N2 . . . . -66.5(2) ?
    C4 N2 C3 N3 . . . . 179.24(14) ?
    Cu1 N2 C3 N3 . . . . -57.23(18) ?
    C3 N2 C4 C1 . . . 2_666 168.24(15) ?
    Cu1 N2 C4 C1 . . . 2_666 40.14(16) ?
    C2 N3 C5 C6 . . . . 167.34(16) ?
    C3 N3 C5 C6 . . . . -55.6(2) ?
    N3 C5 C6 C7 . . . . -172.24(17) ?
    C5 C6 C7 C8 . . . . -172.38(18) ?
loop_
    _geom_hbond_atom_site_label_D
    _geom_hbond_atom_site_label_H
    _geom_hbond_atom_site_label_A
    _geom_hbond_site_symmetry_A
    _geom_hbond_distance_DH
    _geom_hbond_distance_HA
    _geom_hbond_distance_DA
    _geom_hbond_angle_DHA
    N1 H1 O1 1_655 1.00 2.50 3.136(2) 121.3
    N2 H2 O4 1_545 1.00 2.17 3.000(2) 139.0
    C1 H1A O1 1_655 0.99 2.46 3.160(2) 127.1
    N1 H1 O1 2_666 1.00 2.08 3.018(2) 154.9
    C6 H6B O3 2_667 0.99 2.50 3.338(3) 142.1
_shelx_hkl_file
;
   0   0   1 4755.83  105.19
   0   0  -1 4693.89  153.35
   0   0   2    2.83    1.89
   0   0  -2    5.19    2.08
   0   0   3   16.34    2.74
   0   0  -3   19.36    2.93
   0   0   4   -0.09    2.83
   0   0  -4    2.46    2.83
   0   0   5   14.73    5.38
   0   0  -5   15.30    3.87
   0   0   6 1020.08   26.91
   0   0  -6  973.81   26.82
   0   0   7 2397.46   58.07
   0   0  -7 2317.20   57.03
   0   0   8  340.59   13.88
   0   0  -8  340.88   13.69
   0   0   9  128.89    8.88
   0   0  -9  140.79   14.54
   0   0  10   92.44    9.82
   0   0 -10   78.09   10.20
   0   0  11    8.40    9.35
   0   0 -11   17.28   11.05
   0   0  12   73.18   12.75
   0   0 -12   51.18   14.26
   0   0  13  593.18   21.53
   0   0 -13  577.88   22.57
   0   0  14  223.22   36.45
   0   0 -14  283.37   25.31
   0   0 -16   -8.31   20.40
   0  -1  16   36.45   11.90
   0   1 -15    7.08   12.09
   0  -1  15   49.95   13.13
   0   1 -14  199.24   19.17
   0  -1  14  135.22   15.39
   0   1 -13   37.96   15.11
   0  -1  13   47.02   20.77
   0   1 -12   -0.85   15.11
   0  -1  12   -4.25   11.80
   0   1 -11   18.60   12.37
   0  -1  11  -12.65    9.06
   0   1 -10  266.66   15.30
   0  -1  10  256.46   13.41
   0   1  -9  191.40   12.28
   0  -1   9  233.99   12.37
   0   1  -8   -2.27    7.37
   0  -1   8   -2.27    6.80
   0   1  -7  397.44   25.40
   0  -1   7  413.77   13.69
   0   1  -6   18.32    5.29
   0  -1   6   14.92    4.34
   0   1  -5  166.38    9.06
   0  -1   5  169.21    8.97
   0  -1   4 3520.28   86.97
   0   1  -3 4293.24  104.34
   0  -1   3 4353.39  104.72
   0   1  -2 2322.21   83.94
   0  -1   2 1894.74   45.80
   0   1   0 1957.72   45.14
   0  -1   0 1895.69   46.84
   0   1   1  132.01    4.44
   0  -1  -1  126.53    4.34
   0   1   2 3727.35   87.15
   0  -1  -2 3719.51   86.49
   0   1   3 2833.14   64.96
   0  -1  -3 2844.10   97.64
   0   1   4  179.31    8.31
   0  -1  -4  178.37   10.39
   0   1   5  144.19    8.59
   0  -1  -5  155.71    7.65
   0   1   6  294.70   10.67
   0  -1  -6  298.86   10.76
   0   1   7  190.46    9.16
   0  -1  -7  185.26    9.35
   0   1   8    4.91    5.29
   0  -1  -8    5.19    5.85
   0   1   9   23.32    6.52
   0  -1  -9   10.39    8.59
   0   1  10  238.99   12.28
   0  -1 -10  210.95   13.97
   0   1  11  342.76   17.00
   0  -1 -11  331.53   17.75
   0   1  12    0.47   11.99
   0  -1 -12   50.90   19.07
   0  -1 -13  106.51   18.22
   0   1  14   66.10   11.52
   0  -1 -15   82.43   27.86
   0   2 -17   32.01   11.99
   0  -2  16   84.04   20.30
   0   2 -15   -8.59   12.94
   0  -2  15   37.96   16.24
   0   2 -14    9.35   22.00
   0  -2  14   -1.42   25.97
   0   2 -13   20.30   12.94
   0  -2  13   10.29   16.05
   0   2 -12   22.57   15.86
   0  -2  12    3.87   12.94
   0   2 -11  197.82   15.49
   0  -2  11  209.81   13.41
   0   2 -10  423.97   18.98
   0  -2  10  419.06   17.28
   0   2  -9   45.14    9.16
   0  -2   9   42.77    8.03
   0   2  -8  231.15   12.65
   0  -2   8  248.06   12.94
   0   2  -7   38.05    6.89
   0  -2   7   55.24    6.61
   0   2  -6 2133.64   60.90
   0  -2   6 2126.56   58.45
   0   2  -5 1230.46   35.69
   0  -2   5 1195.80   34.37
   0   2  -4 4831.00  121.71
   0  -2   4 4679.16  115.10
   0   2  -3 2504.64   69.03
   0  -2   3 2417.29   60.53
   0   2  -2   53.54    4.82
   0  -2   2   53.63    8.12
   0   2  -1 1072.86   32.20
   0  -2   1  989.01   28.99
   0   2   0  790.34   23.80
   0  -2   0  776.37   22.28
   0   2   1   18.89    1.79
   0  -2  -1   18.60    2.27
   0   2   2 1464.16   36.26
   0  -2  -2 1512.60   37.20
   0   2   3  883.63   23.23
   0  -2  -3  854.74   23.23
   0   2   4  624.34   16.71
   0  -2  -4  625.00   18.13
   0   2   5  487.80   14.82
   0  -2  -5  487.80   15.49
   0   2   6   11.71    3.40
   0  -2  -6   11.14    3.59
   0   2   7  163.54    8.12
   0  -2  -7  152.78   11.43
   0   2   8  176.20    8.59
   0  -2  -8  173.08    8.78
   0   2   9  515.37   18.13
   0  -2  -9  501.59   19.36
   0   2  10  389.60   15.67
   0  -2 -10  374.49   24.36
   0   2  11  117.09   12.94
   0  -2 -11  106.89   13.60
   0   2  12    6.04   11.05
   0  -2 -12    5.10   10.67
   0   2  13   12.75   16.05
   0  -2 -13    6.99   19.55
   0   2  14   16.71   23.42
   0  -2 -14   10.67   30.03
   0   3 -17   67.33   16.90
   0  -3  17   14.16    9.35
   0  -3  16   69.03   21.15
   0   3 -15    3.59   21.53
   0  -3  15    7.74   20.58
   0   3 -14    6.99   10.48
   0  -3  14   39.85   15.67
   0   3 -13  163.92   16.05
   0  -3  13  153.35   14.26
   0   3 -12   25.97   14.07
   0  -3  12   24.17   15.11
   0   3 -11   58.83   11.14
   0  -3  11   62.79    9.82
   0   3 -10  316.51   17.19
   0  -3  10  310.66   16.62
   0   3  -9  145.23   12.46
   0  -3   9  150.99    9.91
   0   3  -8   27.86    8.40
   0  -3   8   33.80    7.37
   0   3  -7 1048.03   33.80
   0  -3   7 1051.33   30.88
   0   3  -6 1863.39   54.77
   0  -3   6 1842.71   51.27
   0   3  -5  854.83   29.18
   0  -3   5  844.16   26.16
   0   3  -4   40.13    6.14
   0  -3   4   25.97    5.10
   0   3  -3 4005.62  101.41
   0   3  -2  199.14    8.78
   0  -3   2  186.40    9.25
   0   3  -1   84.98    5.57
   0  -3   1   91.88    5.38
   0   3   0   62.98    4.44
   0  -3   0   63.55    4.91
   0   3   1 1546.50   41.17
   0  -3  -1 1536.02   39.66
   0   3   2  619.62   20.40
   0  -3  -2  621.41   20.11
   0   3   3  496.21   15.11
   0  -3  -3  498.57   15.01
   0   3   4  219.07    7.93
   0  -3  -4  227.47   10.95
   0   3   5  178.75    6.14
   0  -3  -5  176.86    5.95
   0   3   6   28.99    3.78
   0  -3  -6   36.54    4.44
   0   3   7  833.02   23.42
   0  -3  -7  808.19   25.49
   0   3   8  707.15   21.15
   0  -3  -8  707.62   22.00
   0   3   9  303.96   12.56
   0  -3  -9  299.05   11.61
   0   3  10  162.51   10.10
   0  -3 -10  162.41   16.24
   0   3  11   73.56   10.67
   0  -3 -11   63.27   11.05
   0   3  12   19.17   11.24
   0  -3 -12   18.79   17.75
   0   4 -15   52.97   14.82
   0  -4  15    1.04    6.23
   0   4 -14  105.19   14.54
   0  -4  14  103.30   19.55
   0   4 -13  118.88   16.62
   0   4 -12    7.55   12.46
   0  -4  12   13.97   17.85
   0   4 -11    1.51   13.79
   0  -4  11    8.40   11.24
   0   4 -10  168.27   14.73
   0  -4  10  178.09   13.03
   0   4  -9  284.03   15.11
   0  -4   9  280.16   12.94
   0   4  -8  859.18   29.84
   0  -4   8  849.92   28.71
   0   4  -7 1524.22   50.61
   0  -4   7 1540.08   43.44
   0   4  -6  615.09   25.31
   0  -4   6  622.55   22.10
   0  -4   5  152.40    9.54
   0   4  -4   17.19    4.91
   0  -4   4   18.13    5.19
   0   4  -3  357.97   14.82
   0   4  -2 1005.82   30.88
   0  -4   2  978.25   27.95
   0   4  -1  376.47   14.92
   0  -4   1  365.99   14.82
   0   4   0 2233.16   57.41
   0  -4   0 2188.69   55.71
   0   4   1  434.45   15.86
   0  -4  -1  452.20   15.86
   0   4   2   43.44    3.87
   0  -4  -2   41.17    3.97
   0   4   3   34.65    3.78
   0  -4  -3   26.25    3.68
   0   4   4  403.39   12.56
   0  -4  -4  406.41   12.28
   0   4   5  897.14   24.27
   0  -4  -5  879.01   23.04
   0   4   6 1430.26   50.90
   0  -4  -6 1335.84   49.29
   0   4   7  824.05   22.38
   0  -4  -7  824.15   22.28
   0   4   8  195.18    9.54
   0  -4  -8  204.62   10.20
   0   4   9   -1.51    9.06
   0  -4  -9   -2.64   10.67
   0   4  10   16.15    9.82
   0   4  11   72.52   10.01
   0   4  12   73.65   14.92
   0  -4 -12   47.02   10.58
   0  -5  15  109.34   15.20
   0   5 -14    1.23   12.46
   0  -5  14    0.76   13.13
   0   5 -13    4.44   16.90
   0  -5  13   16.43   17.37
   0   5 -12   -3.87   16.81
   0  -5  12    9.16   14.45
   0   5 -11   33.43   15.01
   0  -5  11   25.31   18.70
   0   5 -10  124.64   14.82
   0  -5  10  151.18   18.60
   0   5  -9  419.06   17.37
   0  -5   9  394.04   22.85
   0   5  -8  289.32   16.52
   0  -5   8  306.22   15.30
   0   5  -7  128.04   11.90
   0  -5   7   93.76   14.26
   0   5  -5    4.53    6.14
   0  -5   5    3.68    5.48
   0   5  -4  249.66   14.26
   0  -5   4  239.18   12.46
   0   5  -3 1132.44   39.75
   0  -5   3 1151.52   52.97
   0   5  -2  296.12   13.41
   0  -5   2  284.98   22.28
   0   5  -1  289.98   15.67
   0  -5   1  301.97   13.79
   0   5   0    3.87    5.00
   0  -5   0    4.82    4.53
   0   5   1  164.49    8.78
   0  -5  -1  164.02    8.59
   0   5   2   -0.76    4.15
   0  -5  -2    2.93    4.06
   0   5   3 1070.69   29.08
   0  -5  -3 1145.76   30.97
   0   5   4 1427.52   37.77
   0  -5  -4 1448.77   39.19
   0   5   5 1268.32   31.54
   0  -5  -5 1224.23   31.35
   0   5   6  224.07   11.99
   0  -5  -6  208.21    8.50
   0   5   7    2.93    5.85
   0  -5  -7    3.49    8.50
   0   5   8   12.94    7.93
   0  -5  -8   16.62    8.78
   0   6 -14    7.18   21.81
   0   6 -13   35.32   17.75
   0  -6  13   15.30   15.49
   0   6 -12  258.25   16.52
   0  -6  12  293.10   19.64
   0   6 -11  120.77   16.62
   0  -6  11  161.66   16.81
   0   6 -10  105.95   13.03
   0  -6  10   95.84   10.86
   0   6  -9   21.43   10.29
   0  -6   9   16.24    9.16
   0   6  -8    2.93   10.48
   0  -6   8   13.03    8.97
   0   6  -7    4.82   15.67
   0  -6   7   24.55    9.73
   0   6  -6  343.05   16.34
   0  -6   6  348.24   14.64
   0   6  -5 1027.44   32.10
   0  -6   5  998.83   30.59
   0   6  -4 1072.58   34.09
   0  -6   4 1047.93   34.94
   0   6  -3   69.03    7.27
   0  -6   3   73.46    9.25
   0   6  -2   39.66    7.55
   0  -6   2   34.84    6.99
   0   6  -1    1.79    6.33
   0  -6   1    5.19    3.87
   0   6   0  288.94   18.79
   0  -6   0  271.28   12.56
   0   6   1  963.61   28.52
   0  -6  -1  906.48   26.44
   0   6   2 1872.84   50.99
   0  -6  -2 1850.46   52.31
   0   6   3 1037.55   31.73
   0  -6  -3 1054.73   31.73
   0   6   4  148.34    8.69
   0  -6  -4  135.22    8.88
   0   6   5   -3.12    6.04
   0  -6  -5    3.97    6.23
   0   6   6   25.68    7.08
   0  -6  -6   10.67    6.42
   0   6   7    5.19    7.74
   0  -6  -7    3.68    6.23
   0   6   8  122.09   11.24
   0  -6  -8  110.67    6.61
   0   7 -13  171.76   21.06
   0  -7  13  142.49   13.22
   0   7 -12   51.18   17.94
   0  -7  12   54.96   14.73
   0   7 -11   76.48   18.98
   0  -7  11   84.70   15.20
   0   7 -10    7.08   17.00
   0  -7  10    5.85   13.97
   0   7  -9  168.93   17.00
   0  -7   9  119.54   14.82
   0   7  -8  149.66   16.15
   0   7  -7  382.90   17.94
   0  -7   7  403.76   16.71
   0   7  -6  468.26   17.47
   0  -7   6  441.72   16.81
   0   7  -5  127.38   13.79
   0  -7   5  120.11   11.61
   0   7  -4    4.44   10.48
   0  -7   4   11.90    9.06
   0   7  -3   -1.13    8.22
   0  -7   3    4.53    8.12
   0   7  -2  183.19   11.43
   0  -7   2  158.16   14.64
   0   7  -1 2176.51   56.94
   0  -7   1 2134.21   54.11
   0   7   0 1103.93   33.80
   0  -7   0 1079.66   48.53
   0   7   1  786.00   27.01
   0  -7  -1  781.75   26.72
   0   7   2  215.48   11.90
   0  -7  -2  234.08   11.80
   0   7   3  -10.58    7.65
   0  -7  -3    3.40    6.33
   0   7   4   -0.47    7.74
   0  -7  -4    6.42    8.12
   0   7   5   87.63   10.58
   0  -7  -5   91.88    9.44
   0   7   6  211.32   11.24
   0  -7  -6  257.88   18.04
   0   7   7  189.04   11.80
   0  -7  -7  183.37   16.05
   0   8 -12    2.55    7.65
   0  -8  12   -3.30   13.50
   0   8 -11   27.57   16.43
   0  -8  11   14.16   12.18
   0  -8  10  164.58   15.96
   0   8  -9   11.90   17.19
   0  -8   9   10.58   16.05
   0   8  -8  206.60   19.64
   0  -8   8  207.36   14.35
   0   8  -7   40.23   13.03
   0  -8   7   37.68   10.10
   0   8  -6   14.45   11.90
   0  -8   6   21.91    9.25
   0   8  -5    0.28   11.71
   0  -8   5  -17.75   10.76
   0   8  -4   26.82   11.24
   0  -8   4   34.47   10.58
   0   8  -3  405.94   20.68
   0  -8   3  388.56   18.89
   0   8  -2  677.69   23.51
   0  -8   2  640.77   24.93
   0   8  -1  415.66   19.92
   0   8   0  343.99   16.24
   0  -8   0  325.86   22.38
   0   8   1   13.69   12.65
   0  -8  -1   12.94   11.33
   0   8   2   17.66    9.54
   0  -8  -2   27.48    9.06
   0   8   3   16.05    8.69
   0  -8  -3    6.80   11.43
   0   8   4   35.69   10.76
   0  -8  -4   21.15   11.05
   0   8   5  111.04   13.79
   0  -8  -5   95.84   12.09
   0   8   6   42.96   10.10
   0   8   7   24.17   17.19
   0  -8  -7   21.62   16.71
   0  -9  11   59.11   15.11
   0   9 -10    0.00   23.70
   0  -9  10   84.13   11.90
   0   9  -9  -10.86   11.33
   0  -9   9   19.64   13.97
   0   9  -8    7.46   19.83
   0  -9   8    6.80   15.11
   0   9  -7   56.66   15.49
   0  -9   7   69.87   13.69
   0   9  -6   -3.30   15.20
   0  -9   6   12.46   11.90
   0   9  -5  161.18   16.81
   0  -9   5  141.26   12.46
   0   9  -4  351.92   26.06
   0  -9   4  388.94   16.52
   0   9  -3  264.20   18.41
   0  -9   3  239.75   16.52
   0   9  -2   92.35   15.67
   0  -9   2   87.63   19.55
   0   9  -1   -3.02   12.84
   0  -9   1    3.97   16.90
   0   9   0   16.24   13.60
   0  -9   0    0.85   11.05
   0   9   1   18.89   13.31
   0  -9  -1   12.84   11.43
   0   9   2   66.57   15.11
   0  -9  -2   52.69   14.82
   0   9   3  303.67   25.31
   0  -9  -3  325.67   14.35
   0  -9  -4    2.36   20.02
   0   9   5    1.70   22.95
   0  -9  -5    1.70   15.67
   0   9   6   -2.27   12.37
   0  10  -9   -5.19   13.69
   0 -10   9   33.14   10.01
   0  10  -8    8.50   14.45
   0 -10   8   28.89   14.16
   0  10  -7   96.69   15.30
   0 -10   7   37.49   12.09
   0  10  -6  245.32   24.17
   0 -10   6  217.84   16.43
   0  10  -5  177.61   17.75
   0 -10   5  207.83   17.56
   0  10  -4  519.15   32.01
   0 -10   4  555.88   21.34
   0  10  -3    6.99   15.86
   0 -10   3   20.40   21.81
   0  10  -2    1.23   18.22
   0 -10   2   12.75   20.30
   0  10  -1   -0.47   18.89
   0 -10   1   -0.57   14.35
   0  10   0   37.68   20.30
   0 -10   0   59.02   19.17
   0  10   1  313.21   21.43
   0 -10  -1  319.72   18.89
   0  10   2  399.61   22.38
   0 -10  -2  413.58   20.40
   0  10   3  114.92   18.89
   0 -10  -3   82.15   18.41
   0  10   4   25.12   17.56
   0 -10  -4  -15.58   15.86
   0  10   5   17.00   26.63
   0 -10  -5   14.16   24.08
   0  11  -7  135.60   15.96
   0 -11   7  108.87   10.58
   0  11  -6   14.92   12.84
   0 -11   6    7.37   10.01
   0  11  -5    6.70   26.82
   0 -11   5   54.77   21.43
   0  11  -4    3.30   17.94
   0 -11   4    5.67   17.47
   0  11  -3  104.91   21.15
   0  11  -2  131.82   26.72
   0 -11   2  141.54   21.62
   0  11  -1  312.36   17.85
   0 -11   1  370.15   19.83
   0  11   0  134.75   19.07
   0 -11   0  143.72   19.36
   0  11   1   30.69   13.13
   0 -11  -1   27.19   17.75
   0  11   2    7.74   24.27
   0 -11  -2    8.97   17.00
   0  11   3   -3.87   16.71
   0 -11  -3   -7.55   16.05
   0 -11  -4    8.78   13.50
   0  12  -4   53.16   13.13
   0 -12   4   95.09   28.52
   0  12  -3   79.32   31.16
   0 -12   3   91.88   24.27
   0  12  -2  125.21   35.50
   0 -12   2  127.76   18.51
   0 -12   1    7.08   14.07
   0 -12   0   65.15   23.89
   0  12   1    5.85   14.07
   0 -12  -1   19.45    9.54
   1 -13   0   75.26   21.25
   1 -13   1  100.00   27.86
   1 -13   3  -31.07   29.93
   1 -12  -2  109.72   17.66
  -1  12   2   61.38   19.55
   1 -12  -1    6.23   14.82
  -1  12   1    2.93   14.64
   1 -12   0   37.01   14.64
  -1  12   0   56.94   13.22
   1 -12   1    1.70   12.37
  -1  12  -1    9.73   20.96
   1 -12   2   34.65   19.36
  -1  12  -2   58.35   17.56
   1 -12   3  292.15   27.38
  -1  12  -3  307.54   29.08
   1 -12   4  328.60   31.35
  -1  12  -4  354.85   28.52
   1 -12   5  138.05   21.34
  -1  12  -5  115.39   29.18
   1 -12   6   -5.19   14.73
  -1  12  -6    0.85   20.30
   1 -11  -3   -4.82   12.09
  -1  11   3    6.89   33.33
   1 -11  -2   84.23   23.98
  -1  11   2   -3.02   22.85
   1 -11  -1  -28.04   21.53
  -1  11   1   16.24   27.48
   1 -11   0   45.42   17.00
  -1  11   0   31.92   22.66
   1 -11   1  237.76   18.60
  -1  11  -1  205.00   18.04
   1 -11   2  671.74   25.40
  -1  11  -2  686.10   37.68
   1 -11   3  267.32   13.97
  -1  11  -3  230.87   16.62
   1 -11   4   18.41   17.56
  -1  11  -4   36.73   18.41
   1 -11   5   -3.40   15.49
  -1  11  -5   13.13   22.57
   1 -11   6   -0.66   12.94
  -1  11  -6    4.25   16.43
   1 -11   7    5.29   13.69
  -1  11  -7   -2.17    9.63
   1 -11   8   59.30   12.46
   1 -10  -5  -10.01   22.95
   1 -10  -3    6.52    8.59
  -1  10   3    9.06   24.36
   1 -10  -2  225.68   18.79
  -1  10   2  194.99   20.49
   1 -10  -1  372.41   16.81
  -1  10   1  371.56   18.89
   1 -10   0  277.42   23.61
  -1  10   0  285.35   21.34
   1 -10   1  219.73   24.46
  -1  10  -1  225.30   18.13
   1 -10   2    4.44   13.60
  -1  10  -2   18.51   15.01
   1 -10   3  -16.34   14.16
  -1  10  -3   18.13   27.76
   1 -10   4   56.37   14.54
  -1  10  -4   53.92   11.24
   1 -10   5   56.18   12.75
  -1  10  -5   54.86   13.03
   1 -10   6  192.63   14.54
  -1  10  -6  212.27   15.20
   1 -10   7   28.89   19.92
  -1  10  -7   36.73   15.58
   1 -10   8   19.92   10.01
  -1  10  -8   31.82   10.95
   1 -10   9   13.50   11.80
  -1  10  -9    3.12    5.85
   1 -10  10    2.83    6.99
  -1  10 -10    0.09    5.19
   1  -9  -5    4.72   16.43
  -1   9   5    1.23   15.11
   1  -9  -4  263.16   15.39
  -1   9   4  272.23   16.34
   1  -9  -3  324.82   17.66
  -1   9   3  328.51   16.15
   1  -9  -2  475.43   18.13
  -1   9   2  482.33   18.32
   1  -9  -1  305.75   15.67
  -1   9   1  304.52   17.37
   1  -9   0   54.01   10.58
  -1   9   0   42.02   11.24
   1  -9   1   17.66   10.10
  -1   9  -1   14.54   11.24
   1  -9   2   10.01   10.10
  -1   9  -2   11.71   11.61
   1  -9   3   32.29   12.46
  -1   9  -3   25.40   13.97
   1  -9   4  274.59   13.50
  -1   9  -4  267.70   15.01
   1  -9   5  156.46   14.07
  -1   9  -5  159.20   16.71
   1  -9   6  216.23   13.60
  -1   9  -6  227.00   14.16
   1  -9   7    0.47   11.52
  -1   9  -7    6.04   11.99
   1  -9   8   -1.13   13.79
  -1   9  -8    8.69   17.56
   1  -9   9   83.09   16.52
  -1   9  -9   89.52   19.17
   1  -9  10   85.55   18.04
  -1   9 -10   78.28   20.30
   1  -9  11  124.92   17.75
  -1   9 -11   76.11   12.28
   1  -8  -6   24.65    7.65
  -1   8   6   28.89   10.58
   1  -8  -5  306.79   12.46
  -1   8   5  327.85   14.16
   1  -8  -4  621.41   21.34
  -1   8   4  623.49   22.10
   1  -8  -3  756.16   22.57
  -1   8   3  772.12   24.83
   1  -8  -2   14.45    8.97
  -1   8   2   27.57    9.82
   1  -8  -1  135.03   17.19
  -1   8   1  132.20   11.90
   1  -8   0   98.49    9.91
  -1   8   0   92.73   10.67
   1  -8   1    0.38    8.69
  -1   8  -1    0.09    9.82
   1  -8   2  244.18   12.65
  -1   8  -2  253.82   13.69
   1  -8   3  500.55   13.79
  -1   8  -3  480.15   15.39
   1  -8   4  357.68   16.05
  -1   8  -4  345.03   18.41
   1  -8   5  134.84   12.09
  -1   8  -5  137.96   13.41
   1  -8   6    1.51   10.20
  -1   8  -6    8.88   15.20
   1  -8   7   45.70   11.80
  -1   8  -7   49.10   13.88
   1  -8   8   17.94   13.13
  -1   8  -8    7.46   14.82
  -1   8  -9  262.98   17.19
   1  -8  10  633.78   22.38
   1  -8  11   63.36   15.67
  -1   8 -11   28.04   14.35
   1  -8  12   44.47   28.04
  -1   8 -12   68.84   24.74
   1  -7  -6  193.19    6.14
  -1   7   6  203.30    6.89
   1  -7  -5  556.07   17.09
  -1   7   5  544.93   16.52
   1  -7  -4  354.00   12.84
  -1   7   4  339.74   12.94
   1  -7  -3   20.11    6.14
  -1   7   3   14.07    6.33
   1  -7  -2   37.30    6.99
  -1   7   2   23.42    6.70
   1  -7  -1   28.89    6.89
  -1   7   1   11.80    9.82
   1  -7   0  729.34   26.06
  -1   7   0  754.65   25.68
   1  -7   1  103.87    8.50
  -1   7  -1  103.87    9.06
   1  -7   2  171.00    9.91
  -1   7  -2  167.04   11.05
   1  -7   3  285.92   14.26
  -1   7  -3  304.14   14.82
   1  -7   4   79.13    8.59
  -1   7  -4   98.86   10.39
   1  -7   5   -0.19    7.37
  -1   7  -5   -1.13    7.84
   1  -7   6  314.25   21.34
  -1   7  -6  293.57   15.86
   1  -7   7  417.83   24.17
  -1   7  -7  421.04   19.73
   1  -7   8  417.74   25.02
  -1   7  -8  397.15   17.94
   1  -7   9  191.21   23.42
  -1   7  -9  219.26   17.28
   1  -7  10   71.86   16.43
  -1   7 -10   78.66   14.16
   1  -7  11   32.86   21.91
  -1   7 -11   17.28   16.43
   1  -7  12  -17.37   26.72
  -1   7 -12    5.67   16.34
   1  -7  13  170.25   22.47
  -1   7 -13  173.93   18.98
   1  -6  -5    6.42    5.95
  -1   6   5   12.75    4.25
   1  -6  -4   20.11    4.06
  -1   6   4   18.79    4.72
   1  -6  -3   63.08    8.12
  -1   6   3   52.78    5.57
   1  -6  -2  198.86    9.63
  -1   6   2  202.92    9.73
   1  -6  -1 1521.29   45.80
  -1   6   1 1449.43   59.87
   1  -6   0  487.61   17.28
  -1   6   0  492.33   19.07
   1  -6   1   46.46    6.04
  -1   6  -1   49.10    6.89
   1  -6   2  139.84    9.06
  -1   6  -2  135.97    9.73
   1  -6   3    4.06    8.50
  -1   6  -3    3.21    7.27
   1  -6   4   36.26    6.42
  -1   6  -4   45.14    8.59
   1  -6   5  461.84   18.89
  -1   6  -5  476.66   21.15
   1  -6   6 2193.13   59.87
  -1   6  -6 2251.10   66.19
  -1   6  -7  698.47   41.36
   1  -6   8   75.63   11.33
  -1   6  -8   67.42    9.44
   1  -6   9  -17.85   10.76
  -1   6  -9   -9.35   12.75
   1  -6  10   28.14   10.67
  -1   6 -10   28.89   11.99
   1  -6  11    6.23   12.46
  -1   6 -11    7.27   15.01
   1  -6  12  123.98   17.37
  -1   6 -12  128.89   18.51
   1  -6  13  181.20   25.02
  -1   6 -13  125.30   19.36
   1  -6  14    1.51   18.32
  -1   6 -14    0.66   22.57
   1  -5  -5   20.49    3.78
  -1   5   5   22.10    2.83
   1  -5  -4  655.50   17.56
  -1   5   4  675.71   18.41
   1  -5  -3 1171.54   30.78
  -1   5   3 1158.51   31.25
  -1   5   2  420.95   15.30
   1  -5  -1    3.30    3.68
  -1   5   1    3.40    4.15
   1  -5   0   28.80    4.44
  -1   5   0   35.50    5.19
   1  -5   1   54.96    6.61
  -1   5  -1   51.56    6.04
   1  -5   2 2218.05   58.73
  -1   5  -2 2247.23   60.72
   1  -5   3 3015.48   81.68
  -1   5  -3 2984.41   81.11
   1  -5   4 2865.53   78.85
  -1   5  -4 2913.40   84.89
   1  -5   5  648.42   22.85
  -1   5  -5  675.43   25.97
   1  -5   6   95.18   13.69
   1  -5   7   76.86    8.59
  -1   5  -7   71.10   10.58
   1  -5   8   20.49    8.03
  -1   5  -8   19.55    9.82
   1  -5   9  256.18   15.86
  -1   5  -9  265.15   16.15
   1  -5  10  174.97   12.09
  -1   5 -10  195.18   13.41
   1  -5  11  128.89   14.35
  -1   5 -11  117.18   15.67
   1  -5  12   48.82   20.30
  -1   5 -12   46.17   16.52
   1  -5  13    7.46   10.58
  -1   5 -13   -2.46   16.43
   1  -5  14   -1.32   11.24
  -1   5 -14   -3.78   10.76
   1  -5  15   10.20   13.41
  -1   5 -15   61.57   20.11
  -1   4   4  747.28   18.98
   1  -4  -3  566.27   21.53
  -1   4   3  565.23   16.05
   1  -4  -2  112.46    4.63
  -1   4   2  110.29    5.10
   1  -4  -1    2.64    2.55
  -1   4   1    5.29    2.93
   1  -4   0 1557.36   60.05
  -1   4   0 1578.04   45.42
   1  -4   1 3926.97   96.88
  -1   4  -1 4034.05  105.19
   1  -4   2 3924.32   98.30
  -1   4  -2 3964.45  101.89
   1  -4   3 3197.53   86.97
  -1   4  -3 3142.48   88.48
   1  -4   4  346.26   15.30
  -1   4  -4  319.54   15.20
   1  -4   5   55.33    6.61
   1  -4   6   12.09    6.89
  -1   4  -6   19.26    7.65
   1  -4   7   94.24    9.06
  -1   4  -7   85.55    9.63
   1  -4   8  256.37   14.07
  -1   4  -8  254.95   15.30
   1  -4   9  288.66   16.15
  -1   4  -9  276.57   15.30
   1  -4  10  389.98   18.22
  -1   4 -10  379.97   15.86
   1  -4  11    1.23    9.82
  -1   4 -11   13.22   13.41
   1  -4  12   -0.28   12.65
  -1   4 -12    2.74   14.73
   1  -4  13    1.32   15.77
  -1   4 -13    7.08   17.66
   1  -4  14   56.09   11.24
  -1   4 -14   64.21   16.81
   1  -4  15   57.41   15.96
   1  -3 -13   29.37   15.86
  -1   3  13   45.23    8.03
   1  -3 -12   64.87    8.78
  -1   3  12   82.06    9.91
   1  -3 -11   33.62   10.20
  -1   3  11   29.65    7.93
   1  -3 -10   34.75    7.27
  -1   3  10   14.45    7.93
   1  -3  -9    1.13    5.67
  -1   3   9    2.46    5.29
   1  -3  -8  395.83   12.56
  -1   3   8  423.97   13.22
   1  -3  -7  163.92    6.61
  -1   3   7  159.86    6.33
   1  -3  -6    0.94    2.17
  -1   3   6    1.98    2.08
   1  -3  -5   15.01    2.17
  -1   3   5   15.01    2.08
   1  -3  -3  677.41   22.85
  -1   3   3  672.31   16.52
   1  -3  -2  711.02   18.98
  -1   3   2  708.95   19.07
   1  -3  -1 2371.59   78.66
  -1   3   1 2367.25   62.32
   1  -3   0 2468.57   64.30
  -1   3   0 2480.18   66.48
   1  -3   1   10.86    3.12
  -1   3  -1   13.13    5.38
   1  -3   2  262.03   11.99
  -1   3  -2  265.90   12.56
   1  -3   3   36.64    6.52
   1  -3   4   19.36    5.29
  -1   3  -4   16.43    7.37
   1  -3   5   31.54    5.48
  -1   3  -5   24.27    9.35
   1  -3   6  350.51   15.39
  -1   3  -6  337.76   16.34
   1  -3   7  158.26   10.58
  -1   3  -7  172.61   12.37
   1  -3   8   11.33    7.74
  -1   3  -8   12.65   10.48
   1  -3   9   65.63   15.01
  -1   3  -9   83.09   11.05
   1  -3  10   88.10   10.20
  -1   3 -10   83.47   10.48
   1  -3  11   21.25    9.35
  -1   3 -11    6.23   10.86
   1  -3  12   20.68   12.65
  -1   3 -12   32.67   14.82
   1  -3  13  165.15   15.30
  -1   3 -13  148.34   17.94
   1  -3  14   20.87    9.82
  -1   3 -14   39.66   11.14
   1  -3  15    4.82   11.61
  -1   3 -15    3.59   14.35
   1  -2 -15   96.31   16.43
   1  -2 -14  119.35   20.11
  -1   2  14   94.24   14.92
   1  -2 -13   44.95   21.25
  -1   2  13   52.12   11.14
   1  -2 -12  -11.14   12.75
  -1   2  12  -17.66   15.01
   1  -2 -11   -1.79    5.67
   1  -2 -10   -0.66    6.99
  -1   2  10    3.78    6.42
   1  -2  -9  351.83   14.16
  -1   2   9  373.55   13.79
   1  -2  -8  975.89   29.74
  -1   2   8  939.53   28.23
   1  -2  -7  775.33   23.61
  -1   2   7  774.95   22.66
   1  -2  -6   87.72    4.82
  -1   2   6   87.91    4.63
   1  -2  -5  414.53   12.65
  -1   2   5  402.72   12.18
   1  -2  -4  494.70   13.22
  -1   2   4  525.19   19.26
   1  -2  -1 7910.02  254.67
  -1   2   1 7420.90  239.75
   1  -2   0 1883.22   48.06
  -1   2   0 1794.75   44.10
   1  -2   1  951.24   24.27
  -1   2  -1  942.84   23.89
   1  -2   2  664.09   27.19
  -1   2  -2  613.95   18.32
   1  -2   3   79.51    5.38
  -1   2  -3   68.18    5.67
   1  -2   4   23.04    4.53
  -1   2  -4   11.90    4.53
   1  -2   5 2855.05   71.10
  -1   2  -5 2747.22   69.69
   1  -2   6 2752.60   72.24
  -1   2  -6 2699.15   74.03
   1  -2   7    3.68    9.44
  -1   2  -7    4.63    6.52
   1  -2   8   23.98    6.42
  -1   2  -8   27.38    7.55
   1  -2   9   23.80    8.40
  -1   2  -9   11.80    9.06
   1  -2  10  213.97   12.94
  -1   2 -10  207.08   19.92
   1  -2  11  128.14   12.46
  -1   2 -11  118.13   15.11
   1  -2  12  451.26   19.73
  -1   2 -12  486.67   21.81
   1  -2  13  325.67   14.73
  -1   2 -13  396.49   21.81
   1  -2  14   15.20   15.86
  -1   2 -14    4.82   15.01
   1  -2  16   -3.49   11.05
   1  -1 -16   -1.51   15.67
   1  -1 -15    8.50   13.31
  -1   1  15  -21.06   30.88
   1  -1 -14   66.10   28.23
  -1   1  14   77.24   13.88
   1  -1 -13    3.59   16.81
  -1   1  13    1.04   13.13
   1  -1 -12   50.05   14.35
  -1   1  12   39.09   11.14
   1  -1 -11  125.30   12.18
  -1   1  11  128.61   10.86
   1  -1 -10  354.10   16.52
  -1   1  10  362.88   16.62
   1  -1  -9  503.95   18.41
  -1   1   9  474.58   15.01
   1  -1  -8  284.60   12.46
  -1   1   8  268.07   11.99
   1  -1  -7  160.52    8.78
  -1   1   7  168.64    7.55
   1  -1  -6  538.70   17.85
  -1   1   6  541.25   17.00
   1  -1  -5  806.02   22.38
  -1   1   5  812.25   22.10
   1  -1  -4 3701.67   88.95
  -1   1   4 3846.80   91.69
   1  -1  -3  133.33    5.48
  -1   1   3  144.28    5.00
   1  -1  -2 1234.90   28.71
  -1   1   2 1248.40   29.84
   1  -1  -1 1992.00   47.31
  -1   1   1 2083.50   49.29
   1  -1   0    8.22    1.51
  -1   1   0    8.12    1.51
  -1   1  -1  140.60    9.06
   1  -1   2  762.49   23.32
  -1   1  -2  773.72   24.46
   1  -1   3 2820.87   74.50
  -1   1  -3 2975.06   75.54
   1  -1   4 1267.38   37.96
  -1   1  -4 1235.94   35.88
   1  -1   5  475.72   24.65
  -1   1  -5  520.19   17.19
   1  -1   6  264.20   12.18
  -1   1  -6  253.25   11.71
   1  -1   7   -0.57    5.57
  -1   1  -7   11.05    6.89
   1  -1   8  112.93    8.69
  -1   1  -8   97.54    9.06
   1  -1   9 1144.44   35.41
  -1   1  -9 1217.52   37.68
   1  -1  10  242.67   14.07
  -1   1 -10  233.23   22.00
   1  -1  11  191.49   13.69
  -1   1 -11  199.05   21.62
   1  -1  12  123.89   14.16
  -1   1 -12  128.32   15.77
   1  -1  13   88.57   17.00
  -1   1 -13  135.31   20.58
   1  -1  14   -3.59   16.62
  -1   1 -14   -4.44   19.07
  -1   0  16  -11.05   11.90
   1   0 -15   63.93   23.23
  -1   0  15    1.98   16.43
   1   0 -14   61.57   18.98
  -1   0  14   50.05   15.30
   1   0 -13  211.51   13.03
  -1   0  13  182.43   13.41
   1   0 -12   77.05   12.28
  -1   0  12   86.78   19.45
   1   0 -11  716.31   25.21
  -1   0  11  759.94   24.74
   1   0 -10   15.49   10.20
  -1   0  10   23.80    7.74
   1   0  -9   98.86    9.25
  -1   0   9  110.38    9.16
   1   0  -8   11.05    6.99
  -1   0   8   14.35    5.85
   1   0  -7  655.31   20.77
  -1   0   7  673.73   20.30
   1   0  -6 2294.54   83.94
  -1   0   6 2275.47   61.47
   1   0  -5 1456.80   41.08
  -1   0   5 1450.94   40.13
   1   0  -4  265.05   11.05
  -1   0   4  250.04   10.29
   1   0  -3  128.89    6.14
  -1   0   3  132.57    5.85
   1   0  -2 5638.71  128.23
  -1   0   2 5956.36  134.46
   1   0  -1  968.81   28.52
  -1   0   1 1002.14   26.63
   1   0   1 2012.02   49.86
  -1   0  -1 1959.33   51.75
   1   0   2 4356.32  101.04
  -1   0  -2 4446.21  101.89
   1   0   3   13.60    2.83
  -1   0  -3    8.12    3.40
   1   0   4  674.29   21.34
  -1   0  -4  682.79   21.25
   1   0   5 1115.64   30.59
  -1   0  -5 1138.87   33.43
   1   0   6  179.22    7.93
  -1   0  -6  178.28    8.22
   1   0   7 1857.82   48.25
  -1   0  -7 1860.75   49.86
   1   0   8 1217.14   37.30
  -1   0  -8 1219.60   36.07
   1   0   9  479.11   18.13
  -1   0  -9  503.00   19.26
   1   0  10   60.34   10.01
  -1   0 -10   46.93   11.80
   1   0  11   68.46   12.28
  -1   0 -11   73.46   21.53
   1   0  12   17.37   11.24
   1   0  13   -1.98   22.38
  -1   0 -13    1.32   23.70
   1   0  15   -5.38    8.59
  -1   0 -15    1.32    9.63
   1   1 -15  107.74   30.03
  -1  -1  15   27.76    8.88
   1   1 -14  155.61   17.37
  -1  -1  14  130.97   16.34
   1   1 -13    1.61   14.26
  -1  -1  13   44.10   12.56
   1   1 -12    7.18   13.03
  -1  -1  12    0.94   11.14
   1   1 -11   66.00   12.56
  -1  -1  11   51.93   15.67
   1   1 -10  175.44   12.37
  -1  -1  10  162.03   10.58
   1   1  -9  193.76   11.61
  -1  -1   9  187.06    9.91
   1   1  -8  593.56   20.11
  -1  -1   8  615.94   20.49
   1   1  -7 1200.62   34.28
  -1  -1   7 1236.12   33.62
   1   1  -6    3.30    4.91
  -1  -1   6    3.40    4.44
   1   1  -5   12.37    4.44
  -1  -1   5    6.33    4.06
   1   1  -4  283.18   10.95
   1   1  -3 1178.15   34.56
  -1  -1   3 1176.45   29.93
   1   1  -2  683.36   20.02
  -1  -1   2  680.52   19.17
   1   1  -1 1316.20   36.83
   1   1   0 3312.64   76.77
  -1  -1   0 3157.40   73.84
   1   1   1 1550.28   37.20
  -1  -1  -1 1577.57   38.81
   1   1   2   95.84    4.82
  -1  -1  -2   92.82    4.34
   1   1   3 1408.26   37.01
  -1  -1  -3 1392.21   38.53
   1   1   4    7.46    3.59
  -1  -1  -4    3.87    3.30
   1   1   5  871.26   24.08
  -1  -1  -5  827.45   25.40
   1   1   6 1736.86   46.46
  -1  -1  -6 1786.81   50.99
   1   1   7 1402.79   55.99
  -1  -1  -7 1358.97   39.56
  -1  -1  -8   35.79    7.18
   1   1   9   -8.69   10.39
  -1  -1  -9   -0.57    7.08
   1   1  10   64.02    9.91
  -1  -1 -10   82.24   11.24
   1   1  11   47.78   11.80
  -1  -1 -11   24.83   12.46
   1   1  12   20.40   13.97
  -1  -1 -12   24.55   20.77
   1   1  13   91.97   15.39
  -1  -1 -13  137.11   18.51
   1   1  14    1.32   12.94
  -1  -1 -14    3.78   12.65
   1   1  15   -6.80   20.77
   1   2 -15  111.23   25.12
  -1  -2  15   97.92   16.15
   1   2 -14   58.54   18.60
  -1  -2  14   25.02   25.40
   1   2 -13   32.95   15.96
  -1  -2  13   53.73   13.69
   1   2 -12   -4.53   14.64
  -1  -2  12   -4.91   12.46
   1   2 -11  238.52   16.15
  -1  -2  11  231.25   12.18
   1   2 -10  350.70   17.09
  -1  -2  10  328.41   17.47
   1   2  -9  424.54   17.00
  -1  -2   9  411.70   21.34
   1   2  -8  258.82   13.60
  -1  -2   8  285.26   12.18
   1   2  -7  782.79   24.36
  -1  -2   7  776.56   24.08
   1   2  -6   87.44    6.89
  -1  -2   6   80.64    9.35
   1   2  -5  451.73   16.05
   1   2  -4 7000.99  165.15
  -1  -2   4 6727.06  153.06
   1   2  -3 1907.49   72.80
  -1  -2   3 1827.79   49.01
   1   2  -2 1165.87   35.22
  -1  -2   2 1129.80   46.17
   1   2  -1  172.23    8.03
  -1  -2   1  154.39    7.65
   1   2   0    1.98    2.46
  -1  -2   0    4.34    2.46
   1   2   1   10.48    2.74
  -1  -2  -1   13.22    2.74
   1   2   2  988.73   28.71
  -1  -2  -2  984.86   28.23
   1   2   3 4781.33  110.10
  -1  -2  -3 4808.43  108.87
   1   2   4 1816.84   46.55
  -1  -2  -4 1829.68   47.78
   1   2   5  472.22   15.49
  -1  -2  -5  457.49   15.39
   1   2   6 1252.93   33.90
  -1  -2  -6 1251.80   33.90
   1   2   7   -2.27    5.95
  -1  -2  -7    1.13    8.40
   1   2   8    0.66    5.95
  -1  -2  -8    8.69    6.99
   1   2   9   71.20    9.63
  -1  -2  -9   86.87   10.10
   1   2  10  410.00   16.24
  -1  -2 -10  430.20   18.13
   1   2  11  162.03   15.01
  -1  -2 -11  166.09   21.62
   1   2  12    6.80    7.74
  -1  -2 -12   21.34   13.60
   1   2  13    4.25   13.41
  -1  -2 -13    4.06   13.88
  -1  -2 -14   -1.89   25.21
   1   3 -17    6.61   24.46
   1   3 -15   -1.98   21.53
  -1  -3  15    0.19   18.98
   1   3 -14   12.75   17.85
  -1  -3  14   17.28   22.28
   1   3 -13   19.73   14.54
  -1  -3  13   16.15   13.03
   1   3 -12   93.86   14.54
  -1  -3  12   70.35   12.84
   1   3 -11  188.95   15.86
  -1  -3  11  202.54   11.99
   1   3 -10  266.85   15.39
  -1  -3  10  256.55   14.26
   1   3  -9  243.15   14.73
  -1  -3   9  252.30   13.79
   1   3  -8  313.02   14.82
  -1  -3   8  320.67   13.88
   1   3  -7  167.79   11.61
  -1  -3   7  186.87   10.76
   1   3  -6  484.69   20.30
  -1  -3   6  477.51   19.64
   1   3  -5  248.34   12.94
  -1  -3   5  248.72   10.67
  -1  -3   4 1456.99   42.30
   1   3  -3  611.69   20.21
  -1  -3   3  614.14   27.48
   1   3  -2   12.65    4.82
  -1  -3   2   15.77    3.49
   1   3  -1  383.75   15.20
  -1  -3   1  376.29   12.56
   1   3   0  152.31    7.46
  -1  -3   0  145.32    6.80
   1   3   1 1114.79   31.35
  -1  -3  -1 1092.60   29.56
   1   3   2 1645.36   43.53
  -1  -3  -2 1744.32   46.46
   1   3   3  897.14   25.49
  -1  -3  -3  925.37   25.40
   1   3   4  371.28   12.28
  -1  -3  -4  377.23   13.60
   1   3   5   39.09    4.06
  -1  -3  -5   32.86    4.72
   1   3   6   -4.53    4.82
  -1  -3  -6   -0.66    4.82
   1   3   7   31.35    5.76
  -1  -3  -7   28.80    5.48
   1   3   8   40.32    7.65
  -1  -3  -8   30.88    8.59
   1   3   9  545.40   20.96
  -1  -3  -9  487.80   20.87
   1   3  10  106.42   11.33
  -1  -3 -10  104.53   12.37
   1   3  11   16.34   12.94
  -1  -3 -11   21.15   13.79
   1   4 -16   62.42   17.00
  -1  -4  16   38.62    9.54
   1   4 -15   11.61   16.90
  -1  -4  15   -8.40   14.16
   1   4 -14   16.62   18.22
  -1  -4  14   42.11   13.69
   1   4 -13  371.94   17.28
  -1  -4  13  363.63   15.49
   1   4 -12   17.94   15.11
  -1  -4  12    6.89   13.22
   1   4 -11   30.97   14.16
  -1  -4  11   29.65   12.18
   1   4 -10   53.82   12.46
  -1  -4  10   46.36    8.88
   1   4  -9   15.11   10.29
  -1  -4   9   28.52    8.78
   1   4  -8   50.42   10.01
  -1  -4   8   56.56    8.78
   1   4  -7  447.95   19.07
  -1  -4   7  430.30   16.34
   1   4  -6  630.20   23.98
  -1  -4   6  633.97   21.81
   1   4  -5  -10.76   11.14
  -1  -4   5  242.39   11.71
   1   4  -4    3.12    5.19
  -1  -4   4    3.87    4.44
   1   4  -3   21.15    6.04
  -1  -4   3   21.25    5.38
   1   4  -2    1.70    4.15
  -1  -4   2    6.33    3.97
   1   4  -1  201.88   14.16
  -1  -4   1  191.59    9.25
   1   4   0 1703.53   49.29
  -1  -4   0 1662.83   47.02
   1   4   1 1128.38   33.62
  -1  -4  -1 1155.58   32.01
   1   4   2  166.00    8.50
  -1  -4  -2  177.80    8.31
   1   4   3   59.87    5.10
  -1  -4  -3   63.64    7.37
   1   4   4    2.36    3.97
  -1  -4  -4   -0.09    4.82
   1   4   5   14.07    5.10
  -1  -4  -5   25.31    7.27
   1   4   6   51.27    6.99
  -1  -4  -6   43.81    6.61
   1   4   7  349.19   13.60
  -1  -4  -7  305.56   12.94
   1   4   8  485.16   15.67
  -1  -4  -8  480.44   17.47
   1   4   9   18.70    8.22
  -1  -4  -9   27.38   11.61
   1   4  10    7.46   10.48
  -1  -4 -10   -5.57   15.20
   1   4  11   -9.16   17.28
  -1  -4 -11    2.64   20.40
   1   4  12   35.50   23.42
  -1  -4 -12   39.85   27.29
  -1  -4 -13    5.95   11.43
  -1  -5  15   64.96   23.51
   1   5 -14  229.83   21.15
  -1  -5  14  172.61   17.47
   1   5 -13   75.07   16.71
  -1  -5  13   94.43   14.35
   1   5 -12   13.97   18.60
  -1  -5  12    2.08   14.82
   1   5 -11   -0.38   14.92
  -1  -5  11    0.09   12.84
   1   5 -10  243.05   16.71
  -1  -5  10  250.98   14.45
   1   5  -9  271.38   16.90
  -1  -5   9  272.98   13.50
   1   5  -8  365.14   17.85
  -1  -5   8  350.51   15.58
   1   5  -7  444.27   19.64
  -1  -5   7  428.98   17.37
   1   5  -5    6.42    7.65
  -1  -5   5    4.06    6.80
   1   5  -4   11.24    7.08
  -1  -5   4   15.20    6.14
   1   5  -3  604.42   22.95
  -1  -5   3  574.01   21.43
   1   5  -2 1410.72   60.24
  -1  -5   2 1331.59   40.41
   1   5  -1 1365.58   35.69
  -1  -5   1 1293.82   33.71
   1   5   0  380.63   14.73
  -1  -5   0  366.37   13.79
   1   5   1    5.19    4.91
  -1  -5  -1    6.14    4.82
   1   5   2  211.89    9.91
  -1  -5  -2  222.28   10.67
   1   5   3   42.30    5.57
  -1  -5  -3   45.42    6.14
   1   5   4  894.68   26.16
  -1  -5  -4  938.97   26.16
   1   5   5 1255.76   34.09
  -1  -5  -5 1268.42   35.22
   1   5   6  247.58   10.48
  -1  -5  -6  261.65   15.30
   1   5   7   89.80    9.06
  -1  -5  -7   79.22    8.78
   1   5   8    3.40    9.25
  -1  -5  -8    3.02    7.65
   1   5   9   -2.93   17.56
  -1  -5  -9    5.38    7.08
   1   5  10   15.39   11.33
  -1  -5 -10  -10.29   16.62
   1   5  11  233.89   18.13
   1   5  12  114.16   15.39
  -1  -6  14   -9.91   14.35
   1   6 -13   -1.42   16.24
  -1  -6  13    0.19   15.77
   1   6 -12   44.29   21.34
  -1  -6  12   74.12   17.47
   1   6 -11  293.95   20.40
  -1  -6  11  257.50   16.62
   1   6 -10  369.01   19.17
  -1  -6  10  346.73   16.34
   1   6  -9  234.55   15.96
  -1  -6   9  254.76   13.79
   1   6  -8   48.25   13.60
  -1  -6   8   49.95   11.80
   1   6  -7    5.57   11.14
  -1  -6   7   22.95   15.01
   1   6  -6   27.76    9.63
  -1  -6   6   23.80    9.16
   1   6  -5  450.88   18.70
  -1  -6   5  395.55   21.43
   1   6  -4  573.63   22.66
  -1  -6   4  544.17   28.61
   1   6  -3  612.92   32.01
  -1  -6   3  582.61   21.53
   1   6  -2  450.03   26.16
  -1  -6   2  465.23   16.62
   1   6  -1   19.92    7.55
  -1  -6   1   14.07    5.85
   1   6   0    3.97    6.61
  -1  -6   0    8.69    6.42
   1   6   1   58.17    7.93
  -1  -6  -1   45.89    7.08
   1   6   2  934.81   28.71
  -1  -6  -2  933.68   27.76
   1   6   3 1078.15   32.20
  -1  -6  -3 1053.22   31.35
   1   6   4  684.11   22.38
  -1  -6  -4  714.05   23.61
   1   6   5  194.99   11.80
  -1  -6  -5  183.28   11.24
   1   6   6   10.29    8.97
  -1  -6  -6    0.85   12.65
   1   6   7   -1.70    9.82
  -1  -6  -7    0.94    9.91
   1   6   8  123.98   14.54
  -1  -6  -8  127.19   13.41
   1   6   9   70.82   19.07
  -1  -6  -9   72.24   13.03
   1   6  10  105.19   18.13
  -1  -6 -10   71.67   18.13
   1   7 -13   66.85   13.13
  -1  -7  13   10.10   11.33
   1   7 -12  335.97   26.34
  -1  -7  12  342.10   18.89
   1   7 -11   27.38   15.96
  -1  -7  11   48.35   15.67
   1   7 -10   -4.63   17.28
  -1  -7  10    5.85   16.71
   1   7  -9   -1.70   23.98
  -1  -7   9    1.98    7.37
   1   7  -8    6.04   11.99
  -1  -7   8   -0.66   16.71
   1   7  -7  106.42   13.88
  -1  -7   7   77.62   11.33
   1   7  -6  295.17   16.81
  -1  -7   6  325.20   15.58
   1   7  -5  379.40   18.32
  -1  -7   5  396.78   16.90
   1   7  -4    5.38   15.20
  -1  -7   4    6.04    7.08
   1   7  -3  117.18   10.58
  -1  -7   3  132.38   15.96
   1   7  -2   84.42   10.29
  -1  -7   2   86.21   17.47
   1   7  -1  263.64   14.07
  -1  -7   1  251.64   14.26
   1   7   0  255.33   15.39
  -1  -7   0  283.84   15.20
   1   7   1 1222.34   38.34
  -1  -7  -1 1259.64   38.43
   1   7   2  609.23   21.62
  -1  -7  -2  607.53   22.28
   1   7   3    6.42   10.39
  -1  -7  -3    0.28   10.39
   1   7   4  122.85   11.43
  -1  -7  -4  127.19   11.80
   1   7   5    1.70   12.75
  -1  -7  -5   -1.70   11.43
   1   7   6   78.66   18.70
   1   7   7  103.49   18.89
  -1  -7  -7  114.92   13.31
   1   7   8  159.48   14.16
  -1  -7  -8  197.35   22.38
   1   7   9   66.76    9.06
  -1  -8  12   50.90   12.56
   1   8 -11   11.80   27.95
  -1  -8  11  -10.20   14.26
   1   8 -10   -0.47   14.45
  -1  -8  10   82.91   14.92
   1   8  -9   34.47   16.43
  -1  -8   9   17.75   14.07
   1   8  -8  110.01   18.04
  -1  -8   8   83.28   15.11
   1   8  -7   31.82   13.22
  -1  -8   7   27.10   10.67
   1   8  -6  178.56   15.67
  -1  -8   6  192.16   15.58
   1   8  -5   61.66    6.99
  -1  -8   5   84.51   10.01
   1   8  -4   26.25   19.36
  -1  -8   4   28.42   14.45
   1   8  -3   42.30   12.75
  -1  -8   3   27.76   15.86
   1   8  -2  264.30   16.05
   1   8  -1  439.46   19.26
  -1  -8   1  455.60   15.77
   1   8   0   93.29   12.65
  -1  -8   0   96.60   12.28
   1   8   1  247.87   16.24
  -1  -8  -1  220.96   15.11
   1   8   2  164.77   14.92
  -1  -8  -2  161.66   13.97
   1   8   3  117.75   14.82
  -1  -8  -3  120.77   13.97
   1   8   4    4.15   13.69
  -1  -8  -4    4.82   14.16
   1   8   5   87.91   19.83
  -1  -8  -5   84.70   20.77
   1   8   6  181.49   27.10
  -1  -8  -6  207.83   23.70
   1   8   7   57.32   11.43
  -1  -8  -7   37.96   19.92
   1   9 -10   62.98    9.06
  -1  -9  10   59.02   10.10
   1   9  -9   16.24   21.72
  -1  -9   9   47.12   15.01
   1   9  -8  184.70   21.72
  -1  -9   8  218.03   13.60
   1   9  -7    2.27   16.34
  -1  -9   7  -13.31   16.81
   1   9  -6   25.97   18.32
  -1  -9   6   -5.00   15.01
   1   9  -5  366.28   35.79
  -1  -9   5  335.40   20.49
   1   9  -4  289.98   19.64
  -1  -9   4  295.08   12.84
   1   9  -3  504.04   22.95
  -1  -9   3  494.60   36.92
   1   9  -2  282.14   18.79
  -1  -9   2  296.87   24.08
   1   9  -1   53.16   14.54
  -1  -9   1   53.63   12.75
   1   9   0   -6.61   13.60
  -1  -9   0   -2.64   11.24
   1   9   1   19.83   12.56
  -1  -9  -1   11.14   16.24
   1   9   2   91.03   13.22
  -1  -9  -2  112.56   17.94
   1   9   3   96.03   20.58
  -1  -9  -3   80.07   20.77
   1   9   4  138.81   22.19
  -1  -9  -4  137.86   22.10
   1   9   5  393.85   22.28
  -1  -9  -5  259.67   27.10
   1  10  -8   95.28   24.36
  -1 -10   8   14.16   23.13
   1  10  -7   15.49   31.25
  -1 -10   7    1.04   20.21
   1  10  -6   44.19   12.28
   1  10  -5  317.65   22.10
  -1 -10   5  335.12   12.94
   1  10  -4  460.80   26.82
  -1 -10   4  479.40   32.29
   1  10  -3   84.04   18.32
  -1 -10   3   78.00   17.28
   1  10  -2   62.89   16.05
  -1 -10   2   55.05   15.96
   1  10  -1   15.67   17.47
  -1 -10   1    4.63   14.73
   1  10   0   16.43   16.34
  -1 -10   0   10.48   19.36
   1  10   1   13.97   23.23
  -1 -10  -1   29.46   19.83
   1  10   2  161.37   36.35
  -1 -10  -2  156.09   35.98
   1  10   3  235.69   39.75
  -1 -10  -3  210.10   27.01
   1  10   4   63.64   31.16
  -1 -10  -4   93.39   28.89
   1  10   5   20.02   34.09
  -1 -10  -5   -0.38   36.26
   1  11  -6  104.62   24.93
   1  11  -5    2.83   12.84
  -1 -11   5   -1.04   17.47
   1  11  -4    0.85   26.44
  -1 -11   4  -15.30   29.27
   1  11  -3   60.90   24.93
  -1 -11   3   64.02   18.41
   1  11  -2    1.42   13.03
  -1 -11   2    6.80   16.15
   1  11  -1  229.27   18.60
  -1 -11   1  165.53   17.66
   1  11   0    5.67    9.91
   1  11   1   76.86   17.75
  -1 -11  -1   65.63   16.62
  -1 -11  -2    7.08   28.04
   1  12  -3   -3.59   10.10
  -1 -12   3   -1.79   10.86
   1  12  -2  109.53   25.68
  -1 -12   2  111.52   22.19
   1  12  -1  116.80   28.89
   2 -13   0   98.67   27.01
  -2  13   0  109.53   34.09
   2 -13   1  105.66   24.36
  -2  13  -1  151.84   28.04
   2 -13   2   25.59   20.68
  -2  13  -2  117.75   29.08
   2 -13   3   -0.28   19.83
  -2  13  -3   -0.66   23.32
   2 -13   4    4.72   26.44
  -2  13  -4   -5.10   19.36
   2 -12  -3  152.03   17.94
   2 -12  -2  151.46   32.58
  -2  12   2  132.38   16.52
   2 -12  -1   93.39   18.22
   2 -12   0   90.84   13.31
   2 -12   1    6.42   14.26
  -2  12  -1    2.93   28.14
   2 -12   2   -7.18   16.52
  -2  12  -2    0.76   12.94
   2 -12   3    2.27   12.84
  -2  12  -3    6.99   10.86
   2 -12   4   62.32   13.60
  -2  12  -4   74.88   18.89
   2 -12   5  122.19   16.43
  -2  12  -5  119.54   19.26
   2 -12   6   28.14   14.26
  -2  12  -6    3.78   10.39
  -2  11   4  140.79   27.57
   2 -11  -3  194.33   17.75
  -2  11   3  197.25   21.72
   2 -11  -2   56.47    9.25
  -2  11   2   42.21   17.19
   2 -11  -1   34.37   14.07
  -2  11   1    7.08   11.90
   2 -11   0    6.99   20.87
  -2  11   0    1.98   17.85
   2 -11   1   31.63   16.81
  -2  11  -1   13.69   23.98
   2 -11   2  217.37   16.81
  -2  11  -2  272.13   24.93
   2 -11   3  159.48   17.28
  -2  11  -3  163.83   16.62
   2 -11   4   82.62   15.96
  -2  11  -4   40.04   15.49
   2 -11   5    1.61   12.18
  -2  11  -5   -9.16   13.60
   2 -11   6   18.89   15.20
  -2  11  -6   10.76   16.43
   2 -11   7    5.19   18.70
  -2  11  -7    0.94   17.28
   2 -11   8   42.11   16.90
  -2  11  -8   16.81   24.93
   2 -10  -5  241.35   12.46
  -2  10   5  241.63   12.18
   2 -10  -4   58.54   12.84
  -2  10   4   62.60   13.88
   2 -10  -3    5.85   18.22
  -2  10   3    6.80   15.58
   2 -10  -2   -0.57   11.61
  -2  10   2   -8.31   16.05
   2 -10  -1   68.84   19.17
  -2  10   1   59.96   15.67
   2 -10   0  171.48   15.39
  -2  10   0  198.39   25.59
   2 -10   1  368.83   19.17
  -2  10  -1  439.27   20.58
   2 -10   2  229.36   14.92
  -2  10  -2  240.22   16.15
   2 -10   3    7.84   11.99
  -2  10  -3    9.35   14.16
   2 -10   4   27.19   13.22
  -2  10  -4   25.02   14.45
   2 -10   5  127.66   15.67
  -2  10  -5   98.49   16.71
   2 -10   6   44.66   14.82
  -2  10  -6   41.45   16.34
   2 -10   7  156.46   16.90
  -2  10  -7  185.55   15.77
   2 -10   8  269.68   15.30
  -2  10  -8  237.76   16.34
   2 -10   9  302.16   17.37
  -2  10  -9  293.66   23.89
   2 -10  10   46.93   20.11
  -2  10 -10   15.20   20.21
   2  -9  -5  103.77    8.12
  -2   9   5  102.17    9.16
   2  -9  -4   22.10    7.93
  -2   9   4   29.27    9.35
   2  -9  -3   17.00    9.82
  -2   9   3    5.67    9.16
   2  -9  -2  616.32   20.21
  -2   9   2  657.67   24.08
   2  -9  -1  381.76   15.58
  -2   9   1  401.69   25.02
   2  -9   0  159.58   11.90
  -2   9   0  169.87   12.84
   2  -9   1   20.30    9.63
  -2   9  -1   43.62   11.24
   2  -9   2   13.13   10.01
  -2   9  -2    7.74   10.95
   2  -9   3   15.39   10.86
  -2   9  -3   12.84   11.80
   2  -9   4  212.17   14.07
  -2   9  -4  222.18   15.96
   2  -9   5  758.61   22.95
  -2   9  -5  784.11   23.61
   2  -9   6  559.75   20.49
  -2   9  -6  558.72   20.02
   2  -9   7   -1.89   13.79
  -2   9  -7    2.46   13.97
   2  -9   8  198.29   14.45
  -2   9  -8  186.49   18.60
   2  -9   9   30.97   16.90
  -2   9  -9   15.96   17.47
   2  -9  10   15.30   17.00
  -2   9 -10    9.44   17.56
   2  -9  11    7.46   14.92
  -2   9 -11    2.36    8.59
   2  -8  -5    0.38    6.33
  -2   8   5    5.67    4.72
   2  -8  -4   38.24    6.14
  -2   8   4   45.51    7.18
   2  -8  -3   59.02    8.88
  -2   8   3   57.69    9.06
   2  -8  -2  340.59   13.31
  -2   8   2  351.45   16.24
   2  -8  -1  638.41   22.38
  -2   8   1  626.89   23.51
   2  -8   0   12.65    7.18
  -2   8   0   16.34    7.74
   2  -8   1    8.78    7.37
  -2   8  -1    7.46    8.31
   2  -8   2   15.96    6.89
  -2   8  -2   10.76    7.74
   2  -8   3  106.61    9.06
  -2   8  -3  134.93   12.28
   2  -8   4  430.20   26.16
  -2   8  -4  443.52   19.83
   2  -8   5  585.53   21.25
  -2   8  -5  552.77   22.66
   2  -8   6  149.10   11.80
  -2   8  -6  146.74   13.69
   2  -8   7    4.91    8.97
  -2   8  -7    0.47   12.46
   2  -8   8    0.94   13.50
  -2   8  -8   18.41   15.01
   2  -8   9   38.24   14.26
  -2   8  -9   63.17   15.39
   2  -8  10    5.57   13.41
  -2   8 -10   -2.08   12.65
   2  -8  11  142.02   16.81
  -2   8 -11  142.87   17.00
   2  -8  12  171.19   23.70
  -2   8 -12  140.88   18.51
   2  -7  -4  448.62   13.60
  -2   7   4  439.83   12.84
   2  -7  -3  115.01    7.74
  -2   7   3  115.86    7.65
   2  -7  -2   13.31    6.14
  -2   7   2   12.84    6.80
   2  -7  -1  136.35    7.93
  -2   7   1  138.71    9.63
   2  -7   0   97.26    7.37
  -2   7   0  115.86    8.69
   2  -7   1   42.30    9.54
  -2   7  -1   38.62    7.65
   2  -7   2 2124.57   58.54
  -2   7  -2 2175.00   60.81
   2  -7   3  396.21   16.90
  -2   7  -3  399.99   17.66
   2  -7   4   16.52    8.12
  -2   7  -4    2.83    8.69
   2  -7   5    4.15    6.42
  -2   7  -5   10.20    7.65
   2  -7   6   31.63    8.50
  -2   7  -6   11.33   10.39
   2  -7   7  136.54   11.99
  -2   7  -7  141.17   13.50
   2  -7   8  209.15   16.15
  -2   7  -8  225.58   14.07
   2  -7   9  238.71   15.49
  -2   7  -9  243.81   16.90
   2  -7  10  109.44   18.04
  -2   7 -10  113.88   13.60
   2  -7  11    3.59   27.19
  -2   7 -11   24.74   17.75
   2  -7  12   42.59   21.72
  -2   7 -12   48.63   17.66
   2  -7  13   -5.67   13.22
  -2   7 -13    5.48   16.24
   2  -6  -4  260.24    8.31
  -2   6   4  273.36    8.97
   2  -6  -3   96.97    5.29
  -2   6   3  106.70    5.85
   2  -6  -2   13.88    3.97
  -2   6   2   15.20    4.15
   2  -6  -1  851.43   27.10
  -2   6   1  900.16   31.73
   2  -6   0 1136.51   32.67
  -2   6   0 1180.22   34.56
   2  -6   1 1067.10   33.05
  -2   6  -1  981.55   31.16
   2  -6   2 1063.42   32.48
  -2   6  -2 1003.55   31.54
   2  -6   3  363.63   15.11
  -2   6  -3  374.59   16.90
   2  -6   4 1072.58   31.92
  -2   6  -4 1112.14   33.05
   2  -6   5  168.55   10.48
  -2   6  -5  161.66   11.33
   2  -6   6 1317.90   37.96
  -2   6  -6 1304.77   41.08
  -2   6  -7  838.31   50.42
   2  -6   8  433.79   18.98
  -2   6  -8  447.95   20.11
   2  -6   9  198.29   16.05
  -2   6  -9  178.18   15.39
   2  -6  10   13.69   18.13
  -2   6 -10   -7.84   14.07
   2  -6  11   26.91   11.43
  -2   6 -11   28.80   11.05
   2  -6  12   10.10   16.43
  -2   6 -12    7.74   15.77
   2  -6  13  304.05   17.85
  -2   6 -13  281.01   19.36
   2  -6  14   46.36   12.37
  -2   6 -14  101.60   15.30
   2  -5  -3  102.64    6.80
  -2   5   3   93.76    4.72
   2  -5  -2 1019.98   28.52
  -2   5   2 1011.86   29.93
   2  -5  -1  538.79   19.07
  -2   5   1  558.53   20.87
   2  -5   0  183.66    9.06
  -2   5   0  196.88   10.29
   2  -5   1   71.01    5.10
  -2   5  -1   76.11    6.89
   2  -5   2  472.69   18.79
  -2   5  -2  420.10   25.31
   2  -5   3  674.67   23.04
  -2   5  -3  636.43   22.95
   2  -5   4 1036.13   28.89
  -2   5  -4 1037.55   30.59
   2  -5   5  928.20   29.37
  -2   5  -5  961.91   31.25
   2  -5   6 1231.12   59.87
   2  -5   7  139.66   11.24
  -2   5  -7  129.08   16.15
   2  -5   8   52.88   11.05
  -2   5  -8   39.47   15.01
   2  -5   9  142.77   18.32
  -2   5  -9  150.42   10.95
   2  -5  10  150.99   14.54
  -2   5 -10  116.80   14.45
   2  -5  11   90.55   14.16
  -2   5 -11   97.92   15.20
   2  -5  12  158.07   15.11
  -2   5 -12  130.97   18.98
   2  -5  13   48.82   11.52
  -2   5 -13   80.92   15.49
   2  -5  14    2.55   10.86
   2  -5  15   -3.59   22.66
   2  -4  -3  655.50   16.24
  -2   4   3  618.49   15.39
   2  -4  -2   35.50    3.49
  -2   4   2   41.74    3.59
   2  -4  -1   88.76    5.57
  -2   4   1   80.36    8.12
   2  -4   0   32.95    4.53
  -2   4   0   40.51    4.63
   2  -4   1  489.12   16.15
  -2   4  -1  505.46   16.34
   2  -4   2 1698.90   49.01
  -2   4  -2 1630.07   46.46
   2  -4   3 1662.64   43.06
  -2   4  -3 1692.48   46.46
   2  -4   4  795.53   23.98
  -2   4  -4  793.65   26.91
   2  -4   5  277.14   13.03
   2  -4   6  118.03   10.67
  -2   4  -6  140.98   11.14
   2  -4   7   66.76   13.97
  -2   4  -7   67.23    9.16
   2  -4   8  -11.24    8.12
  -2   4  -8   11.33   12.94
   2  -4   9  709.70   26.34
  -2   4  -9  711.02   27.01
   2  -4  10  407.35   16.34
  -2   4 -10  398.66   27.76
   2  -4  11  141.07   14.45
  -2   4 -11  141.45   14.45
   2  -4  12   42.68   13.97
  -2   4 -12   52.22   13.50
   2  -4  13    3.12   15.20
  -2   4 -13  -10.86   18.04
   2  -4  14    6.23   12.37
  -2   4 -14  -10.29   13.41
   2  -4  15    0.28    6.61
  -2   4 -16   77.52   14.35
   2  -3 -13  111.61   14.45
  -2   3  13  111.04   12.94
   2  -3 -12   80.26    9.82
  -2   3  12   73.56    8.97
   2  -3 -11  224.17   11.71
  -2   3  11  213.21   11.05
   2  -3 -10   76.01   10.58
  -2   3  10   82.06    6.99
   2  -3  -9    4.91    6.89
  -2   3   9   -0.94    3.97
   2  -3  -8   36.92    4.15
  -2   3   8   33.90    4.63
   2  -3  -7  146.64    5.29
  -2   3   7  140.98    5.00
   2  -3  -2  856.16   33.24
  -2   3   2  812.81   22.28
   2  -3  -1 2652.03   61.75
  -2   3   1 2686.31   63.45
   2  -3   0 7024.97  164.21
  -2   3   0 6902.69  157.31
   2  -3   1  279.03   11.43
  -2   3  -1  261.18   11.14
   2  -3   2  320.39   17.00
  -2   3  -2  349.85   13.50
  -2   3  -3  300.84   12.28
   2  -3   4  702.05   29.56
  -2   3  -4  681.56   32.29
   2  -3   5   23.42    6.14
  -2   3  -5   24.17    6.70
   2  -3   6  233.51   12.84
  -2   3  -6  212.08   12.75
   2  -3   7  517.26   21.06
  -2   3  -7  530.67   20.68
   2  -3   8  745.30   26.53
  -2   3  -8  767.49   27.67
   2  -3   9  214.16   14.26
  -2   3  -9  233.04   12.65
   2  -3  10  173.27   13.50
  -2   3 -10  197.54   20.21
   2  -3  11    8.40    9.25
  -2   3 -11    5.19   14.45
   2  -3  12   33.90   14.35
  -2   3 -12   42.30   14.82
   2  -3  13   49.20   13.60
  -2   3 -13   49.86   15.39
   2  -3  14  102.92   13.69
  -2   3 -14   60.43   14.35
  -2   2  15   39.19   14.07
   2  -2 -14  324.26   24.17
  -2   2  14  315.76   22.10
   2  -2 -13  113.22   12.56
  -2   2  13  125.77   11.71
   2  -2 -12   33.24   11.14
  -2   2  12   44.10    8.50
   2  -2 -11    4.72    9.82
  -2   2  11    3.21    9.06
   2  -2 -10   39.38    8.50
  -2   2  10   30.12    7.37
   2  -2  -9   16.15    6.70
  -2   2   9   16.15    5.29
   2  -2  -8  412.26   22.38
  -2   2   8  418.02   14.54
   2  -2  -7  931.60   25.59
  -2   2   7  938.31   25.12
   2  -2  -6  799.22   33.62
  -2   2   6  749.83   21.34
   2  -2  -5 1178.71   30.88
  -2   2   5 1160.02   28.71
   2  -2  -4  522.83   14.54
  -2   2   4  538.98   19.64
   2  -2  -3  219.07    7.37
  -2   2   3  222.37    6.52
   2  -2  -2  450.50   13.88
   2  -2  -1 9999.00  226.53
  -2   2   1 9592.40  217.27
   2  -2   0 4280.87  101.51
  -2   2   0 4193.91   99.52
   2  -2   1  521.70   15.67
  -2   2  -1  530.20   16.15
   2  -2   2    6.70    3.30
  -2   2  -2    4.25    3.97
   2  -2   3  157.31    7.84
  -2   2  -3  158.73    7.93
   2  -2   4   14.73    5.10
  -2   2  -4   11.99    4.82
   2  -2   5  601.87   21.15
  -2   2  -5  579.68   20.96
   2  -2   6 1581.53   42.40
  -2   2  -6 1533.94   44.76
   2  -2   7 1778.13   46.65
  -2   2  -7 1671.61   44.66
   2  -2   8  137.86   10.20
  -2   2  -8  131.63   11.14
   2  -2   9   -3.21    8.97
  -2   2  -9   -4.44    9.54
   2  -2  10   10.01    9.73
  -2   2 -10    2.27   11.14
   2  -2  11   41.45   12.65
  -2   2 -11   30.78   14.07
   2  -2  12  166.19   15.49
  -2   2 -12  186.40   19.73
   2  -2  13  230.96   17.56
  -2   2 -13  250.42   19.64
  -2   2 -14   52.97   13.22
  -2   2 -16    1.70   16.90
  -2   1  16   86.97   25.97
   2  -1 -15  120.96   42.96
  -2   1  15   78.00   21.15
   2  -1 -14    2.08   14.73
  -2   1  14   -8.50    7.08
   2  -1 -13   15.77   13.50
  -2   1  13    4.34   14.35
   2  -1 -12   -1.89   13.69
  -2   1  12    5.48   10.86
   2  -1 -11   -2.83   10.01
  -2   1  11    0.47    8.22
   2  -1 -10   62.51    8.22
  -2   1  10   55.81   12.18
   2  -1  -9  231.34   11.99
  -2   1   9  241.63   11.52
   2  -1  -8  689.31   21.91
  -2   1   8  678.64   20.40
   2  -1  -7  410.18   16.24
  -2   1   7  412.26   14.54
   2  -1  -6  160.81    7.74
  -2   1   6  167.42    7.74
   2  -1  -5  579.96   17.94
  -2   1   5  572.60   22.28
   2  -1  -4  427.94   13.22
  -2   1   4  408.96   12.09
   2  -1  -3  296.50   10.29
  -2   1   3  302.82    9.91
   2  -1  -2 4938.74  114.35
  -2   1   2 4822.50  111.04
   2  -1  -1  266.37    9.73
  -2   1   1  280.07    9.73
   2  -1   0   31.73    3.40
  -2   1   0   28.89    3.02
  -2   1  -1 1323.75   57.22
   2  -1   2  416.79   13.79
  -2   1  -2  408.86   14.35
   2  -1   3  365.43   14.16
  -2   1  -3  387.33   14.16
   2  -1   4  234.55   10.67
  -2   1  -4  225.77   10.58
   2  -1   5  745.87   24.46
  -2   1  -5  714.90   23.23
   2  -1   6  486.01   17.37
  -2   1  -6  500.17   18.13
   2  -1   7   49.01    6.70
  -2   1  -7   50.90    6.89
   2  -1   8   -3.87    8.40
  -2   1  -8   -0.57    7.55
   2  -1   9    1.89    8.22
  -2   1  -9    0.28    8.78
   2  -1  10  212.84   13.97
  -2   1 -10  211.61   14.73
   2  -1  11  255.23   14.35
  -2   1 -11  282.14   17.85
   2  -1  12  139.37   12.84
   2  -1  13    7.08   25.21
  -2   1 -13   14.35   17.00
   2  -1  14   10.29   15.01
  -2   1 -14   47.50   24.55
  -2   0  15    9.82   15.39
   2   0 -14   22.85   14.64
  -2   0  14   36.35   14.54
   2   0 -13    0.85   18.04
  -2   0  13   12.65   15.30
   2   0 -12  271.19   16.52
  -2   0  12  280.16   21.25
   2   0 -11  515.19   22.00
  -2   0  11  498.38   18.32
   2   0 -10  258.63   14.35
  -2   0  10  248.62   12.75
   2   0  -9  318.03   14.07
  -2   0   9  327.09   12.18
   2   0  -8   10.76    6.80
  -2   0   8    8.40    5.19
   2   0  -7   78.75    6.70
  -2   0   7   84.32    6.61
   2   0  -6  887.69   27.86
  -2   0   6  908.09   35.60
   2   0  -5 2148.09   57.60
  -2   0   5 2107.86   54.29
   2   0  -4 1563.21   41.45
  -2   0   4 1523.18   40.23
   2   0  -3 1051.14   31.82
  -2   0   3 1032.35   28.14
   2   0  -2   30.59    3.40
  -2   0   2   34.18    3.21
   2   0  -1  515.00   16.15
  -2   0   1  509.33   16.43
   2   0   1 5063.28  119.92
  -2   0  -1 5197.56  128.23
   2   0   2 2815.67   69.40
  -2   0  -2 2767.80  101.22
   2   0   3  837.46   23.80
  -2   0  -3  832.55   25.59
   2   0   4    7.93    4.25
  -2   0  -4    5.67    4.34
   2   0   5    3.78    6.33
  -2   0  -5    7.08    3.97
   2   0   6   -0.57    5.10
  -2   0  -6    6.33    7.08
   2   0   7   76.86    7.84
  -2   0  -7   78.09    8.03
   2   0   8  819.33   25.78
  -2   0  -8  786.47   26.44
   2   0   9 1230.93   37.01
  -2   0  -9 1160.77   35.79
   2   0  10   91.78   15.86
  -2   0 -10  121.05   12.75
   2   0  11  100.00   10.01
  -2   0 -11   78.18   15.01
   2   0  12    1.61   13.31
  -2   0 -12   -7.93   15.49
   2   0  13   13.41   13.31
  -2   0 -13    3.68   15.58
   2   0  14    4.82   12.75
  -2   0 -14    7.65   16.24
   2   0  15   56.28   14.92
  -2   0 -15   62.42   16.90
   2   1 -15    9.44   25.12
   2   1 -14  103.40   20.96
  -2  -1  14   59.58   17.09
   2   1 -13  281.20   17.56
  -2  -1  13  276.95   17.28
   2   1 -12  208.02   18.60
  -2  -1  12  195.27   15.20
   2   1 -11  275.72   17.75
  -2  -1  11  287.05   14.82
   2   1 -10   13.88    9.54
  -2  -1  10   18.32    7.93
   2   1  -9   45.70    9.44
  -2  -1   9   40.98    7.18
   2   1  -8  890.72   27.48
  -2  -1   8  846.81   37.30
   2   1  -7  859.27   27.29
  -2  -1   7  834.44   25.49
   2   1  -6 2169.90   58.17
  -2  -1   6 2241.57   76.30
   2   1  -5  326.62   13.03
  -2  -1   5  298.01   12.94
   2   1  -4  275.82   11.43
  -2  -1   4  270.62   10.39
   2   1  -3  207.17    9.25
  -2  -1   3  215.20    8.78
   2   1  -2   85.55    5.57
  -2  -1   2   98.67    5.38
   2   1  -1  608.19   21.15
  -2  -1   1  643.13   33.14
   2   1   0 2474.89   65.81
  -2  -1   0 2438.73   59.87
   2   1   1 1017.62   30.31
  -2  -1  -1 1013.94   27.67
   2   1   2  529.63   16.34
  -2  -1  -2  508.67   16.05
   2   1   3  658.05   18.89
  -2  -1  -3  651.72   19.73
   2   1   4  358.06   12.94
  -2  -1  -4  368.26   13.41
   2   1   5  935.57   26.63
  -2  -1  -5  969.09   28.71
   2   1   6 1278.62   37.49
  -2  -1  -6 1261.15   37.20
   2   1   7 1529.13   42.68
  -2  -1  -7 1484.18   59.30
   2   1   8  749.74   25.68
  -2  -1  -8  722.17   27.10
   2   1   9  140.13   11.14
  -2  -1  -9  124.92   10.39
   2   1  10   -1.32   10.67
  -2  -1 -10    4.25   11.24
   2   1  11  -14.26   18.41
  -2  -1 -11   -1.23   11.90
   2   1  12   54.67   21.91
  -2  -1 -12   67.14   15.20
   2   1  13   23.13   11.99
  -2  -1 -13   60.43   15.77
   2   1  14  108.68   14.07
  -2  -1 -14  185.55   19.45
   2   1  15   82.72   23.70
  -2  -2  17   59.02   13.97
   2   2 -15  193.29   18.32
  -2  -2  15  166.28   23.51
   2   2 -14  111.14   20.87
  -2  -2  14  106.13   18.32
   2   2 -13   45.89   20.40
  -2  -2  13   65.81   14.26
   2   2 -12   10.29   15.49
  -2  -2  12   19.36   11.33
   2   2 -11   10.29   12.75
  -2  -2  11   24.08    8.22
   2   2 -10  173.08   13.79
  -2  -2  10  164.30   11.99
   2   2  -9  309.34   15.11
  -2  -2   9  334.55   16.15
   2   2  -8 1212.33   35.98
  -2  -2   8 1181.17   36.35
   2   2  -7  504.42   18.60
  -2  -2   7  516.22   26.16
   2   2  -6  116.90    8.59
  -2  -2   6  111.61    7.93
   2   2  -5  456.83   18.79
  -2  -2   5  431.62   15.01
   2   2  -4   49.76    5.76
  -2  -2   4   56.28    5.76
   2   2  -3  318.69   19.17
  -2  -2   3  298.01   11.99
   2   2  -2    7.08    4.25
  -2  -2   2   10.29    5.67
   2   2  -1  125.68    7.37
  -2  -2   1  137.39    6.33
   2   2   0  193.19    8.59
  -2  -2   0  201.79    8.97
   2   2   1    3.30    4.15
  -2  -2  -1    2.93    3.59
   2   2   2   41.36    4.34
  -2  -2  -2   44.10    4.44
   2   2   3 1602.31   42.87
  -2  -2  -3 1575.39   44.00
   2   2   4 1189.01   32.39
  -2  -2  -4 1252.18   50.42
   2   2   5 2173.49   53.16
  -2  -2  -5 2200.40   55.52
   2   2   6  413.02   15.01
  -2  -2  -6  410.66   15.77
   2   2   7  122.66    8.88
  -2  -2  -7  106.98    8.12
   2   2   8    8.31    8.22
  -2  -2  -8   12.56    8.40
   2   2   9   -4.15    8.88
  -2  -2  -9    3.12   10.01
   2   2  10   41.55   18.60
  -2  -2 -10   37.68   14.92
   2   2  11   33.14   16.24
  -2  -2 -11   27.67   19.73
   2   2  12   38.43   13.50
  -2  -2 -12   34.18   28.89
   2   2  13   61.38   23.89
  -2  -2 -13  140.13   19.36
   2   3 -15   91.59   23.70
  -2  -3  15    4.91   14.73
   2   3 -14   19.45   22.19
  -2  -3  14    9.16   16.05
   2   3 -13   20.11   17.56
  -2  -3  13   10.10   14.82
   2   3 -12   78.09   15.67
  -2  -3  12   98.01   14.54
   2   3 -11  131.82   15.67
  -2  -3  11  158.54   13.50
   2   3 -10  291.40   16.15
  -2  -3  10  317.18   14.64
   2   3  -9  398.76   19.73
  -2  -3   9  366.47   15.86
   2   3  -8  101.79    9.82
  -2  -3   8  111.80    9.63
   2   3  -7    9.06    6.61
  -2  -3   7   10.29    6.70
   2   3  -6   47.87    7.55
  -2  -3   6   51.84    7.08
   2   3  -5   61.75    7.74
  -2  -3   5   67.89    6.70
  -2  -3   4  546.35   20.21
   2   3  -3  185.36    9.91
  -2  -3   3  199.05    9.63
   2   3  -2  616.13   20.49
  -2  -3   2  605.17   20.30
   2   3  -1  272.23   11.99
  -2  -3   1  243.33   10.10
   2   3   0  121.90    7.37
  -2  -3   0  127.47    7.27
   2   3   1  267.22   10.48
  -2  -3  -1  270.25    9.63
   2   3   2 1417.61   38.24
  -2  -3  -2 1456.70   41.36
   2   3   3 2180.47   54.48
  -2  -3  -3 2232.41   56.56
   2   3   4 1280.98   34.37
  -2  -3  -4 1311.29   37.11
   2   3   5   81.68    6.23
  -2  -3  -5   63.83    6.99
   2   3   6    1.89    5.85
  -2  -3  -6    5.95    5.48
   2   3   7  177.24   10.01
  -2  -3  -7  171.76   11.33
   2   3   8    5.29    8.40
  -2  -3  -8   23.13    8.97
   2   3   9  129.46   12.65
  -2  -3  -9  133.05   13.79
   2   3  10  132.57   13.22
  -2  -3 -10  143.90   15.49
   2   3  11   96.31   14.54
  -2  -3 -11   67.89   15.11
   2   3  12   12.28   10.58
  -2  -3 -12    2.08   13.13
  -2  -3 -13    1.98   35.69
   2   4 -16   -4.15   19.92
  -2  -4  16    1.89    9.06
   2   4 -15   34.47   38.53
  -2  -4  15   -0.38   15.20
   2   4 -14   17.19   22.28
  -2  -4  14   29.65   16.81
   2   4 -13  102.17   23.70
  -2  -4  13  109.63   15.30
   2   4 -12  207.83   17.94
  -2  -4  12  193.19   15.39
   2   4 -11  414.81   20.02
  -2  -4  11  436.81   20.11
   2   4 -10   69.97   13.97
  -2  -4  10  100.56   12.46
   2   4  -9   94.43   13.31
  -2  -4   9   99.24   11.52
   2   4  -8   10.29    8.59
  -2  -4   8   10.39    9.16
   2   4  -7    9.82    7.46
  -2  -4   7   12.09    7.55
   2   4  -6  265.05   15.01
  -2  -4   6  270.15   13.97
   2   4  -5  172.42   30.12
  -2  -4   5  608.19   23.13
   2   4  -4  320.76   22.28
  -2  -4   4  368.07   15.67
   2   4  -3  613.20   29.27
  -2  -4   3  594.69   19.55
   2   4  -2  459.10   17.09
  -2  -4   2  469.11   16.34
   2   4  -1 1185.32   35.79
  -2  -4   1 1223.00   35.69
   2   4   0  358.44   14.82
  -2  -4   0  339.74   13.41
   2   4   1 1789.27   48.44
  -2  -4  -1 1780.11   47.78
   2   4   2 1576.43   41.26
  -2  -4  -2 1508.35   57.41
   2   4   3  503.57   17.75
  -2  -4  -3  529.44   18.79
   2   4   4   72.71    6.70
  -2  -4  -4   68.55    7.65
   2   4   5    4.06    6.14
  -2  -4  -5   -0.57    6.42
   2   4   6   15.96    6.52
  -2  -4  -6    6.14    7.65
   2   4   7  159.58   10.48
  -2  -4  -7  133.52   10.86
   2   4   8  247.02   18.22
  -2  -4  -8  226.62   12.84
   2   4   9  209.25   15.96
  -2  -4  -9  222.56   16.81
   2   4  10   16.52   19.07
  -2  -4 -10    0.00   13.50
   2   4  11    7.93   18.22
  -2  -4 -11    4.53   18.70
   2   4  12   13.50   13.97
  -2  -4 -12   19.55   14.92
   2   5 -15   94.52   32.29
  -2  -5  15   85.36   18.79
   2   5 -14  202.64   33.24
  -2  -5  14  140.79   15.39
   2   5 -13  269.68   20.40
  -2  -5  13  218.97   16.71
   2   5 -12   24.27   19.36
  -2  -5  12   52.50   16.62
   2   5 -11   -6.23   15.58
  -2  -5  11    0.76   12.28
   2   5 -10   -8.59   14.07
  -2  -5  10    1.98    9.06
   2   5  -9  -16.81   12.56
  -2  -5   9   -0.94   10.01
   2   5  -8  274.87   14.16
  -2  -5   8  282.90   14.92
   2   5  -7  554.94   23.42
  -2  -5   7  582.70   21.62
   2   5  -5   27.86   13.79
  -2  -5   5   29.84    8.03
   2   5  -4    1.79    7.84
  -2  -5   4    1.79    7.27
   2   5  -3  359.95   14.16
  -2  -5   3  343.52   14.07
   2   5  -2 1745.83   49.57
  -2  -5   2 1717.41   65.25
   2   5  -1 1375.87   42.49
  -2  -5   1 1345.37   41.17
   2   5   0 1673.69   51.56
  -2  -5   0 1648.86   47.87
   2   5   1  375.44   14.26
  -2  -5  -1  372.89   15.01
   2   5   2    1.98    7.18
  -2  -5  -2   -0.57    5.95
   2   5   3  206.23   11.24
  -2  -5  -3  218.22   11.24
   2   5   4   14.92    7.93
  -2  -5  -4   27.19    8.31
   2   5   5  284.22   14.45
  -2  -5  -5  239.09   13.13
   2   5   6  465.99   16.52
  -2  -5  -6  436.43   22.85
   2   5   7  458.81   18.89
  -2  -5  -7  431.81   18.04
   2   5   8   80.45   14.16
  -2  -5  -8   70.25   14.35
   2   5   9   55.99   10.01
  -2  -5  -9   59.30   24.55
   2   5  10   10.29   16.24
  -2  -5 -10    3.49   25.49
   2   5  11   81.39   22.66
  -2  -5 -11   96.88   21.06
   2   6 -14   -3.12   17.09
   2   6 -13    8.22   21.15
  -2  -6  13   -8.97   17.09
   2   6 -12    5.85   15.30
  -2  -6  12    1.13   15.39
   2   6 -11   -7.08   18.60
  -2  -6  11    3.49   16.52
   2   6 -10   18.04   14.64
  -2  -6  10    8.69   14.35
   2   6  -9  148.06   12.75
  -2  -6   9  141.64   10.95
   2   6  -8  154.20   14.45
  -2  -6   8  139.47   13.69
   2   6  -7  241.16   18.32
  -2  -6   7  268.64   25.40
   2   6  -6   30.03   16.05
  -2  -6   6   34.28   10.10
   2   6  -5   12.09   11.52
  -2  -6   5   -4.25   11.05
   2   6  -4   92.44   11.43
  -2  -6   4   85.17    8.78
   2   6  -3 1116.49   34.65
  -2  -6   3 1112.62   33.33
   2   6  -2  579.96   21.81
  -2  -6   2  583.83   21.91
   2   6  -1  127.38   11.71
  -2  -6   1  130.68   10.01
   2   6   0    3.02    8.12
  -2  -6   0   13.13    8.31
   2   6   1    3.12    7.27
  -2  -6  -1   18.98    7.37
   2   6   2   32.39    8.22
  -2  -6  -2   19.17    8.22
   2   6   3   14.82    8.40
  -2  -6  -3   17.09    8.12
   2   6   4  252.78   12.94
  -2  -6  -4  262.60   13.69
   2   6   5  300.27   13.88
  -2  -6  -5  285.83   14.54
   2   6   6    9.25   13.97
  -2  -6  -6   13.88   13.03
   2   6   7   14.07   13.41
  -2  -6  -7   11.90   13.79
   2   6   8    3.40   16.90
  -2  -6  -8   22.28   25.49
   2   6   9    1.51    7.93
  -2  -6  -9   -2.46   17.66
   2   6  10   34.65   23.98
  -2  -6 -10   62.04   14.92
   2   7 -12  164.02   20.77
  -2  -7  12  136.35   12.09
   2   7 -11   61.19   13.22
  -2  -7  11   71.48   13.88
   2   7 -10   36.07   17.37
  -2  -7  10   49.48   15.30
   2   7  -9  -19.45   31.25
  -2  -7   9   13.03   15.77
   2   7  -8   16.24   17.09
  -2  -7   8  -15.01   15.01
   2   7  -7   11.71   11.52
  -2  -7   7   14.07   10.20
   2   7  -6  382.99   13.88
  -2  -7   6  381.95   15.58
   2   7  -5  675.80   23.04
   2   7  -4  469.20   20.11
  -2  -7   4  467.97   19.64
   2   7  -3   69.40   11.43
  -2  -7   3   59.11   14.73
   2   7  -2    2.55    9.73
  -2  -7   2    4.06    9.06
   2   7  -1  167.61   13.50
  -2  -7   1  163.07   13.03
   2   7   0   89.52   11.14
  -2  -7   0   81.39   10.48
   2   7   1  461.84   18.13
  -2  -7  -1  454.28   17.37
   2   7   2  443.99   19.07
  -2  -7  -2  438.23   20.02
   2   7   3   55.71   10.58
  -2  -7  -3   44.57   10.76
   2   7   4   21.72   13.41
  -2  -7  -4   19.26   10.95
   2   7   5   17.56   13.50
  -2  -7  -5   16.34   12.09
  -2  -7  -6   18.98   30.12
   2   7   7   72.52   20.21
  -2  -7  -7   80.45   19.36
   2   7   8  283.37   22.28
  -2  -7  -8  342.10   22.76
   2   8 -11    6.80   11.24
  -2  -8  11    3.21   14.64
   2   8 -10    0.00   20.49
  -2  -8  10    4.34   14.26
   2   8  -9  183.56   25.31
   2   8  -8   33.99   30.12
  -2  -8   8    1.13   16.52
   2   8  -7   71.86   26.82
  -2  -8   7   87.82   15.77
   2   8  -6  347.77   17.75
  -2  -8   6  347.20   26.44
   2   8  -5  604.42   21.53
  -2  -8   5  623.77   21.62
   2   8  -4   96.79   15.77
   2   8  -3   24.93   13.22
  -2  -8   3   22.19   11.80
   2   8  -2   49.01   13.22
  -2  -8   2   47.31   11.61
   2   8  -1   42.11   11.90
  -2  -8   1   45.42   12.75
   2   8   0   61.00   14.07
  -2  -8   0   69.69   13.60
   2   8   1  609.99   25.49
  -2  -8  -1  561.36   23.32
   2   8   2   67.23   12.94
  -2  -8  -2   89.61   13.79
   2   8   3   13.13   13.13
  -2  -8  -3   13.50   12.09
   2   8   4   37.20   17.85
  -2  -8  -4   57.03   16.71
   2   8   5   81.49   18.89
  -2  -8  -5  106.32   16.43
   2   8   6   36.92   27.38
  -2  -8  -6   52.41   33.80
   2   8   7  130.31   22.38
  -2  -8  -7  122.47   22.57
   2   8   8  210.57   27.86
  -2  -8  -8  237.48   37.58
   2   9  -9  232.38   27.48
  -2  -9   9  216.52   27.86
   2   9  -8  125.30   19.26
  -2  -9   8  171.19   23.80
   2   9  -7   15.77   16.62
  -2  -9   7   -2.55   17.85
   2   9  -6  132.67   18.79
  -2  -9   6  178.65   16.81
   2   9  -5    8.03   17.09
  -2  -9   5    4.15   15.96
   2   9  -4   -1.98   16.71
  -2  -9   4    8.88   18.32
   2   9  -3   27.01   14.54
  -2  -9   3   28.14   13.79
   2   9  -2  255.70   17.85
  -2  -9   2  293.19   22.85
   2   9  -1  102.64   16.62
  -2  -9   1  106.61   15.58
   2   9   0  -10.01   15.20
  -2  -9   0    2.08   14.64
   2   9   1   -5.19   16.62
  -2  -9  -1   15.96   15.30
   2   9   2   16.52   16.24
  -2  -9  -2   16.62   17.56
   2   9   3  -23.70   23.70
  -2  -9  -3    0.19   22.28
   2   9   4  305.75   20.68
  -2  -9  -4  337.67   24.55
   2   9   5  238.14   28.80
  -2  -9  -5  281.86   32.10
   2  10  -7    6.42   10.76
   2  10  -6   -6.52   11.43
  -2 -10   6   32.86   15.58
   2  10  -5   25.31   19.73
  -2 -10   5    3.21   17.56
   2  10  -4    4.25   15.20
  -2 -10   4   17.37   14.54
   2  10  -3   95.28   16.34
  -2 -10   3  157.97   19.17
   2  10  -2  219.26   21.25
  -2 -10   2  133.90   27.10
   2  10  -1   11.90   14.64
  -2 -10   1   21.15   16.43
   2  10   0   -6.70   16.43
  -2 -10   0    1.42   14.35
   2  10   1    5.85   20.77
  -2 -10  -1   -5.76   21.53
   2  10   2   77.71   20.96
   2  10   3  142.87   18.13
  -2 -10  -3  201.79   28.14
   2  10   4  106.89   21.81
  -2 -10  -4  136.82   25.59
  -2 -11   4   54.96   11.71
  -2 -11   3   -1.98    7.27
   2  11  -2   52.69   12.28
  -2 -11   2   -1.79    9.06
   2  11  -1   95.94   12.94
  -2 -11   1   43.62   17.09
   2  11   0   59.49   18.70
  -2 -11   0  122.28   19.45
   2  11   1  174.78   26.91
  -2 -11  -1  253.82   22.85
  -2 -11  -2  189.23   34.37
   3 -13   0   15.11   26.82
  -3  13   0   23.04   20.68
   3 -13   1   84.70   24.46
  -3  13  -1  193.57   24.83
   3 -13   2  118.88   27.01
   3 -13   4    7.08   20.21
  -3  13  -4   12.28   26.25
   3 -12  -3    5.57   23.23
  -3  12   3  -22.95   20.58
   3 -12  -2   -2.17   19.07
  -3  12   2   -1.13   20.21
   3 -12  -1  101.89   31.73
  -3  12   1   87.72   21.72
   3 -12   0  149.10   14.82
  -3  12   0  140.51   18.41
   3 -12   1   89.23   15.96
  -3  12  -1   81.39   14.07
   3 -12   2   40.79   12.75
  -3  12  -2   -1.13   17.37
   3 -12   3   66.57   17.75
  -3  12  -3   52.88   19.73
   3 -12   4  -15.67   15.49
  -3  12  -4   13.22   18.70
   3 -12   5   15.58   15.86
  -3  12  -5   31.07   15.01
   3 -12   6  202.92   28.61
  -3  12  -6  119.26   16.52
   3 -12   7   12.09   17.56
  -3  12  -7   25.68   27.19
   3 -11  -4  105.95   19.36
  -3  11   4  132.10   27.01
   3 -11  -3  410.28   18.89
  -3  11   3  371.09   24.65
   3 -11  -2  242.77   17.09
  -3  11   2  252.12   20.68
   3 -11  -1  111.23   15.58
  -3  11   1  109.53   21.53
   3 -11   0   -1.79   12.84
  -3  11   0    6.61   15.11
   3 -11   1   -7.74   15.77
  -3  11  -1    6.89   16.15
   3 -11   2    2.93   15.67
  -3  11  -2   26.25   17.66
   3 -11   3  217.93   15.58
  -3  11  -3  217.27   15.67
   3 -11   4  426.61   16.52
  -3  11  -4  412.45   17.94
   3 -11   5  216.23   18.89
  -3  11  -5  308.02   23.23
   3 -11   6   27.67   17.28
  -3  11  -6    3.78   17.56
   3 -11   7   -7.46   19.07
  -3  11  -7    2.83   19.64
   3 -11   8  -10.29   19.17
  -3  11  -8    5.85   20.11
   3 -11   9   72.61   15.58
  -3  11  -9   81.11   13.97
   3 -10  -4  333.98   15.77
  -3  10   4  374.40   16.43
   3 -10  -3   76.20   10.86
  -3  10   3   80.36   14.16
   3 -10  -2   33.14   14.45
  -3  10   2   33.99   13.13
   3 -10  -1   -4.63   10.76
  -3  10   1   18.70   18.41
   3 -10   0   -8.59   13.88
  -3  10   0   12.65   13.97
   3 -10   1   26.25   11.80
  -3  10  -1    8.50   11.61
   3 -10   2  226.81   14.07
  -3  10  -2  241.92   15.49
   3 -10   3  184.32   14.54
  -3  10  -3  210.19   16.71
   3 -10   4  194.52   14.54
  -3  10  -4  195.93   15.11
   3 -10   5   24.93   13.69
  -3  10  -5   36.64   15.39
   3 -10   6    6.99   19.26
  -3  10  -6  -12.65   15.86
   3 -10   7   53.26   16.24
  -3  10  -7   36.92   14.45
   3 -10   8  156.46   20.49
  -3  10  -8  183.66   16.43
   3 -10   9  101.98   14.73
  -3  10  -9  146.36   14.26
  -3  10 -10   64.30   14.26
   3  -9  -4   86.78    8.03
  -3   9   4   86.40    9.63
   3  -9  -3   23.13    9.16
  -3   9   3   11.33    9.25
   3  -9  -2   38.53    9.63
  -3   9   2   13.50   17.19
   3  -9  -1  132.95   11.24
  -3   9   1  129.36   12.84
   3  -9   0   38.81    8.78
  -3   9   0   10.58   10.01
   3  -9   1   59.49   10.01
  -3   9  -1   39.00   11.52
   3  -9   2   50.61   14.16
  -3   9  -2   55.33   11.90
   3  -9   3   -2.08   10.29
  -3   9  -3    0.94   11.14
   3  -9   4    6.33   10.48
  -3   9  -4   15.39   11.14
   3  -9   5  417.74   17.28
  -3   9  -5  408.86   18.70
   3  -9   6  213.31   15.20
  -3   9  -6  248.06   14.92
   3  -9   7  245.79   13.50
  -3   9  -7  255.99   15.67
   3  -9   8  102.26   14.92
  -3   9  -8  117.47   17.09
   3  -9   9    9.44   17.09
  -3   9  -9   -4.82   12.37
   3  -9  10   28.04   15.67
  -3   9 -10   27.38   17.09
   3  -9  11    0.00   10.39
  -3   9 -11   -1.23    7.65
   3  -8  -4  154.95    8.03
  -3   8   4  166.19    7.84
   3  -8  -3   72.71    7.27
  -3   8   3   70.91    8.12
   3  -8  -2  657.77   29.37
  -3   8   2  628.50   21.25
   3  -8  -1  155.99   10.39
  -3   8   1  161.56   10.76
   3  -8   0  282.99   18.89
  -3   8   0  299.52   14.35
   3  -8   1  638.32   21.34
  -3   8  -1  613.67   21.06
   3  -8   2  221.71   13.22
  -3   8  -2  217.08   12.75
   3  -8   3    2.27    8.59
  -3   8  -3   10.67    9.25
   3  -8   4  144.85   11.71
  -3   8  -4  118.32   12.65
   3  -8   5  906.20   30.12
  -3   8  -5  904.60   31.25
   3  -8   6  609.71   23.70
  -3   8  -6  604.80   23.42
   3  -8   7   45.04   13.60
  -3   8  -7   42.30   13.50
   3  -8   8   90.74   11.33
  -3   8  -8   82.72   10.67
   3  -8   9   10.10   10.95
  -3   8  -9   16.34   11.80
   3  -8  10   44.76   16.24
  -3   8 -10   25.68   16.24
   3  -8  11  158.45   16.34
  -3   8 -11  142.39   15.01
   3  -8  12  139.66   20.49
  -3   8 -12  161.18   21.43
   3  -7  -4  157.50    6.70
  -3   7   4  170.44    6.61
   3  -7  -3  592.71   19.45
  -3   7   3  589.22   29.27
   3  -7  -2  615.84   26.72
  -3   7   2  594.13   20.30
   3  -7  -1  243.71   12.37
  -3   7   1  235.03   11.90
   3  -7   0    3.02    5.19
  -3   7   0    1.51    6.23
   3  -7   1 1593.62   45.04
  -3   7  -1 1519.12   46.08
   3  -7   2 1112.43   33.62
  -3   7  -2 1171.44   35.03
   3  -7   3  427.09   14.82
  -3   7  -3  408.01   15.58
   3  -7   4  997.32   29.84
  -3   7  -4 1006.10   30.97
   3  -7   5  243.05   14.07
  -3   7  -5  253.25   14.82
   3  -7   6   11.43   10.67
  -3   7  -6   -3.21   10.48
   3  -7   7   16.05    9.06
  -3   7  -7   13.41   10.20
   3  -7   8  118.50   18.60
  -3   7  -8  111.99   13.69
   3  -7   9  367.79   16.62
  -3   7  -9  337.57   17.37
   3  -7  10   69.50   14.54
  -3   7 -10   62.32   15.58
   3  -7  11  179.03   17.56
  -3   7 -11  189.13   17.94
   3  -7  12   25.49   11.43
  -3   7 -12   90.65   17.37
   3  -7  13   47.40   17.28
  -3   7 -13   15.20   17.00
   3  -6  -3  170.06    7.27
  -3   6   3  171.38    8.03
   3  -6  -2    4.25    4.34
  -3   6   2    7.08    4.82
   3  -6  -1   14.64    5.10
  -3   6   1   11.14    5.29
   3  -6   0  557.39   29.74
  -3   6   0  532.28   29.65
   3  -6   1 1297.41   37.58
  -3   6  -1 1256.52   37.49
   3  -6   2 2946.08   78.37
  -3   6  -2 2819.45  105.47
   3  -6   3   33.80    7.65
  -3   6  -3   34.47    6.14
   3  -6   4   17.66    8.50
  -3   6  -4   14.26    8.22
   3  -6   5    8.88    8.50
  -3   6  -5   -1.70   13.31
   3  -6   6   72.05   15.49
  -3   6  -6   88.95   12.65
  -3   6  -7  135.97   19.26
   3  -6   8  432.09   18.79
  -3   6  -8  418.97   18.70
   3  -6   9  460.14   20.68
  -3   6  -9  469.20   31.54
   3  -6  10   66.85   14.73
  -3   6 -10   44.95   15.77
   3  -6  11    7.08   14.07
  -3   6 -11    7.65   12.18
   3  -6  12   -2.46   14.54
  -3   6 -12    3.21   16.15
   3  -6  13   12.37   15.11
  -3   6 -13   15.96   13.13
   3  -6  14   34.56   22.57
  -3   6 -14   38.15   30.31
   3  -5  -3   11.80    3.87
  -3   5   3    8.50    3.40
   3  -5  -2 2210.88   56.75
  -3   5   2 2093.22   72.33
   3  -5  -1 2328.44   58.45
  -3   5   1 2289.72   57.98
   3  -5   0  386.11   15.49
  -3   5   0  370.81   14.16
   3  -5   1    6.70    5.00
  -3   5  -1    5.85    5.00
   3  -5   2    7.27    5.48
  -3   5  -2    2.36    5.19
   3  -5   3   15.49    5.76
  -3   5  -3   14.45    5.85
   3  -5   4   33.05    6.52
  -3   5  -4   31.54    6.80
   3  -5   5 1063.51   35.32
  -3   5  -5 1042.17   35.79
   3  -5   6  666.08   34.09
   3  -5   7   -0.47    9.35
  -3   5  -7    5.76    9.54
   3  -5   8   82.34    9.63
  -3   5  -8   87.34   10.58
   3  -5   9    6.42   11.14
  -3   5  -9   -5.95   11.05
   3  -5  10   21.34   11.43
  -3   5 -10    3.87    9.16
   3  -5  11   19.07   14.16
  -3   5 -11   31.92   12.75
   3  -5  12  222.28   18.04
  -3   5 -12  193.95   15.58
   3  -5  13  235.50   14.45
  -3   5 -13  230.68   16.62
   3  -5  14    8.59   17.09
  -3   5 -14   -6.89   18.04
   3  -5  15    3.12   10.76
  -3   5 -15    4.34    7.08
   3  -4  -3  298.38   14.07
  -3   4   3  274.68    9.91
   3  -4  -2 4630.82  156.56
  -3   4   2 4682.65  113.03
   3  -4  -1 2152.71   60.72
  -3   4   1 2101.91   57.32
   3  -4   0  613.95   20.68
  -3   4   0  626.32   21.62
   3  -4   1   27.95    4.82
  -3   4  -1   27.38    4.82
   3  -4   2  443.52   17.00
  -3   4  -2  456.08   16.43
   3  -4   3  390.83   14.73
  -3   4  -3  377.70   15.20
   3  -4   4  731.89   23.80
  -3   4  -4  719.05   24.83
   3  -4   5  689.87   23.42
   3  -4   6  305.37   14.82
  -3   4  -6  327.75   14.73
   3  -4   7   19.45    6.52
  -3   4  -7   21.72    8.78
   3  -4   8   47.78    9.06
  -3   4  -8   46.36   10.20
   3  -4   9  537.38   19.83
  -3   4  -9  530.29   21.15
   3  -4  10  159.39   13.60
  -3   4 -10  160.15   15.58
   3  -4  11  437.76   17.28
  -3   4 -11  427.56   25.97
   3  -4  12  291.40   11.43
  -3   4 -12  311.79   18.41
   3  -4  13   58.35   11.33
  -3   4 -13   69.87   17.00
   3  -4  14   -0.19    9.73
  -3   4 -14   19.07   25.40
   3  -3 -12   46.36   11.05
   3  -3 -11  522.08   17.94
  -3   3  11  481.48   15.67
   3  -3 -10  172.33   10.20
  -3   3  10  185.45    8.50
   3  -3  -9  197.07    8.31
  -3   3   9  205.75    7.46
   3  -3  -8   69.03    5.19
  -3   3   8   70.82    4.63
   3  -3  -7  232.10    8.31
  -3   3   7  245.41    7.84
   3  -3  -6  432.66   18.60
  -3   3   6  429.54   16.24
   3  -3  -5  783.17   20.49
  -3   3   5  767.11   19.45
   3  -3  -4  272.23    8.22
  -3   3   4  268.73    7.84
   3  -3  -3  948.50   26.44
  -3   3   3  919.99   25.02
   3  -3  -2  372.51   12.65
  -3   3   2  390.26   13.13
   3  -3  -1  758.71   23.70
  -3   3   1  752.10   21.81
   3  -3   0   48.06    4.63
  -3   3   0   53.73    4.34
   3  -3   1   32.29    4.34
  -3   3  -1   26.82    3.68
   3  -3   2  636.99   20.87
  -3   3  -2  656.26   31.44
   3  -3   3   83.38    9.16
  -3   3  -3   93.29    6.52
   3  -3   4  327.85   12.75
  -3   3  -4  314.91   19.36
   3  -3   5  194.61    9.06
  -3   3  -5  185.17    9.82
   3  -3   6  105.10    8.40
  -3   3  -6  101.60    8.12
   3  -3   7  466.37   16.34
  -3   3  -7  453.71   17.19
   3  -3   8  639.26   20.68
  -3   3  -8  620.28   20.21
   3  -3   9  576.66   21.91
  -3   3  -9  565.23   23.80
   3  -3  10  304.62   13.97
  -3   3 -10  300.46   13.79
   3  -3  11   35.69   12.65
  -3   3 -11   60.34   14.35
   3  -3  12   21.06   15.30
  -3   3 -12   32.48   15.77
   3  -3  13   10.76   18.98
  -3   3 -13   63.27   25.49
   3  -3  14   15.77   20.21
  -3   3 -14   -0.85    9.25
  -3   3 -15   52.97   14.54
  -3   2  15  -11.90   18.79
   3  -2 -14   25.59   15.30
  -3   2  14   75.73   13.31
   3  -2 -13   70.06   14.73
  -3   2  13   48.82   13.88
   3  -2 -12  238.42   15.39
  -3   2  12  227.75   13.50
   3  -2 -11  188.38   13.69
  -3   2  11  193.19   11.90
   3  -2 -10   -1.89    7.55
  -3   2  10    7.27    6.80
   3  -2  -9  166.19    9.82
  -3   2   9  154.20    8.31
   3  -2  -8  116.90   12.09
  -3   2   8  130.21    6.80
   3  -2  -7  726.13   21.25
  -3   2   7  717.07   20.96
   3  -2  -6 1080.70   29.18
  -3   2   6 1071.63   38.15
   3  -2  -5  388.28   17.66
  -3   2   5  409.15   12.09
   3  -2  -4  644.64   18.51
  -3   2   4  643.89   16.81
   3  -2  -3    1.13    2.46
  -3   2   3    3.49    2.36
   3  -2  -2  492.24   15.67
  -3   2   2  510.18   16.05
   3  -2  -1  496.68   15.58
  -3   2   1  490.07   15.39
   3  -2   0  411.88   14.35
  -3   2   0  449.65   15.11
   3  -2   1  129.36    9.73
  -3   2  -1  132.95    6.80
   3  -2   2  370.90   22.47
  -3   2  -2  365.90   14.16
   3  -2   3  406.69   14.07
  -3   2  -3  424.82   15.30
   3  -2   4  125.11    8.59
  -3   2  -4  128.32    8.59
   3  -2   5  131.44    8.59
  -3   2  -5  118.98    9.16
   3  -2   6  910.55   28.04
  -3   2  -6  891.75   29.08
   3  -2   7 1671.99   47.02
  -3   2  -7 1653.58   49.57
   3  -2   8  365.90   13.41
  -3   2  -8  377.32   15.96
   3  -2   9   13.41    7.65
  -3   2  -9    5.57   10.39
   3  -2  10    2.64   11.24
  -3   2 -10   10.58   11.80
   3  -2  11   -0.38   13.69
  -3   2 -11   -4.34   15.11
   3  -2  12    5.85   13.50
  -3   2 -12    7.46   14.45
   3  -2  14   60.53   19.83
  -3   2 -14   65.63   15.49
   3  -2  15   57.69   15.01
   3  -1 -15  161.66   24.65
  -3   1  15   99.71   13.31
   3  -1 -14   69.03   15.96
  -3   1  14  109.16   23.98
   3  -1 -13   43.72   24.36
  -3   1  13   58.64   13.03
   3  -1 -12    2.36   13.03
  -3   1  12   -1.61   11.80
   3  -1 -11   28.14   10.58
  -3   1  11   39.66    9.06
   3  -1 -10   -3.02   12.37
  -3   1  10   -3.49    7.27
   3  -1  -9  240.22   11.90
  -3   1   9  228.23   11.33
   3  -1  -8 1437.82   38.43
  -3   1   8 1468.41   39.09
   3  -1  -7 1635.36   42.87
  -3   1   7 1659.62   41.74
   3  -1  -6   68.55    5.38
  -3   1   6   69.69    5.00
   3  -1  -5   11.24    3.97
  -3   1   5    8.97    3.21
   3  -1  -4   99.15    5.57
  -3   1   4   98.86    4.72
   3  -1  -3    9.91    3.78
  -3   1   3   15.11    3.40
   3  -1  -2    7.18    2.93
  -3   1   2    4.91    2.74
   3  -1  -1 2166.31   55.33
  -3   1   1 2276.32   56.94
   3  -1   0 2815.96   74.31
  -3   1   0 2830.31   71.39
  -3   1  -1  373.08   19.17
   3  -1   2  126.34    7.08
  -3   1  -2  116.14    7.18
   3  -1   3  770.04   23.98
  -3   1  -3  791.19   25.97
   3  -1   4 1496.08   44.95
  -3   1  -4 1517.04   47.87
   3  -1   5 2158.94   57.88
  -3   1  -5 2100.21   55.90
   3  -1   6 2040.54   54.29
  -3   1  -6 2065.84   85.74
   3  -1   7  455.23   16.90
  -3   1  -7  440.68   16.90
   3  -1   8   53.07    9.54
  -3   1  -8   55.33    8.97
   3  -1   9  131.82   12.09
  -3   1  -9  127.10   10.39
   3  -1  10   82.43   12.46
  -3   1 -10   72.71   12.84
   3  -1  11   23.80   18.13
  -3   1 -11   58.73   13.88
   3  -1  12   90.55   17.37
  -3   1 -12   69.69   17.66
   3  -1  13  103.96   14.82
  -3   1 -13  107.65   18.60
   3  -1  14   24.74   10.48
  -3   1 -14   68.55   14.82
   3   0 -16   83.94   28.99
   3   0 -14  -14.92   29.56
  -3   0  14   -0.09    8.31
   3   0 -13    5.38   25.21
  -3   0  13   -9.44   13.50
   3   0 -12  116.05   27.48
  -3   0  12   88.85   12.65
   3   0 -11  112.18   13.31
  -3   0  11  116.24   11.14
   3   0 -10  995.24   31.07
  -3   0  10 1040.85   30.97
   3   0  -9  773.82   24.17
  -3   0   9  784.20   24.08
   3   0  -8  329.17   19.17
  -3   0   8  307.54   12.37
   3   0  -7   48.44    6.23
  -3   0   7   41.08    6.23
   3   0  -6   33.99    9.16
  -3   0   6   33.33    4.82
   3   0  -5  153.35    8.03
  -3   0   5  154.57    7.55
   3   0  -4  970.22   28.71
  -3   0   4  941.71   27.57
   3   0  -3 1339.33   38.24
  -3   0   3 1383.24   52.78
   3   0  -2 1740.83   47.40
  -3   0   2 1765.47   45.14
   3   0  -1  156.84    6.52
  -3   0   1  157.50    6.80
   3   0   1 2150.16   56.18
  -3   0  -1 2268.86   59.30
   3   0   2 2238.45   57.41
  -3   0  -2 2264.98   61.28
   3   0   3 3112.17   78.18
  -3   0  -3 3069.40  113.22
   3   0   4 1418.65   40.98
  -3   0  -4 1430.83   43.53
   3   0   5  436.25   15.77
  -3   0  -5  417.83   15.11
   3   0   6    6.70    6.33
  -3   0  -6   12.75    6.70
   3   0   7   25.02    7.27
  -3   0  -7   16.05    7.65
   3   0   8   31.63    6.89
  -3   0  -8   33.52    7.93
   3   0   9  159.67   11.90
  -3   0  -9  164.96   12.84
   3   0  10  308.58   17.19
  -3   0 -10  301.41   18.70
   3   0  11  151.93   13.79
  -3   0 -11  178.37   14.82
   3   0  12    0.57    8.97
  -3   0 -12    3.78   10.29
   3   0  13    7.93   11.80
  -3   0 -13   22.66   20.58
   3   0  14   35.03    9.73
  -3   0 -14    8.69   12.37
   3   0  15    1.23   14.73
  -3  -1  16   12.56   13.97
   3   1 -15   15.77   30.88
   3   1 -14    5.67   28.61
  -3  -1  14   25.02   17.00
   3   1 -13  234.93   26.53
  -3  -1  13  252.02   15.77
   3   1 -12  340.31   20.30
  -3  -1  12  314.44   16.81
   3   1 -11  242.96   24.46
  -3  -1  11  230.02   12.94
   3   1 -10   53.16   14.54
  -3  -1  10   70.25    8.40
   3   1  -9   58.45   14.16
  -3  -1   9   78.85    7.93
   3   1  -8  522.55   20.87
  -3  -1   8  518.40   18.98
   3   1  -7   -0.09    9.82
  -3  -1   7    6.04    5.95
   3   1  -6 1191.27   35.13
  -3  -1   6 1146.42   30.97
   3   1  -5 1174.18   34.56
  -3  -1   5 1148.31   35.69
   3   1  -4  584.49   21.53
  -3  -1   4  571.94   18.79
   3   1  -3  351.73   13.50
  -3  -1   3  382.14   14.92
   3   1  -2  142.87    8.12
  -3  -1   2  134.75    6.52
   3   1  -1  107.93    6.61
  -3  -1   1  102.26    9.44
   3   1   0 1410.15   37.77
  -3  -1   0 1426.86   38.24
   3   1   1 6203.28  147.11
  -3  -1  -1 6232.46  142.30
   3   1   2  373.36   12.84
  -3  -1  -2  401.97   12.84
   3   1   3    0.94    4.25
  -3  -1  -3    4.53    4.34
   3   1   4   28.42    5.48
  -3  -1  -4   45.23    9.35
   3   1   5  296.87   13.22
  -3  -1  -5  302.16   13.97
   3   1   6   20.49    6.52
  -3  -1  -6   26.06    6.80
   3   1   7  216.80   12.18
  -3  -1  -7  232.66   11.90
   3   1   8  812.25   25.87
  -3  -1  -8  774.48   24.83
   3   1   9  170.34   12.56
  -3  -1  -9  175.91   13.22
   3   1  10   -4.82   11.90
  -3  -1 -10   -2.08   11.61
  -3  -1 -11    5.76   14.92
   3   1  12    3.12   22.66
  -3  -1 -12   -4.91   11.52
   3   1  13   -0.94   28.61
  -3  -1 -13    4.06   32.10
   3   1  14  138.71   27.57
  -3  -2  16   -1.79   13.69
   3   2 -15   -2.83   25.68
  -3  -2  15    8.59   12.65
   3   2 -14  147.96   30.41
  -3  -2  14  161.28   18.51
   3   2 -13  129.93   20.58
  -3  -2  13  197.16   17.19
   3   2 -12    6.04   21.62
  -3  -2  12   -7.37   12.56
  -3  -2  11   -0.76    7.84
   3   2 -10   32.39   16.81
  -3  -2  10   33.90    7.46
   3   2  -9   18.51   10.10
  -3  -2   9    2.83    6.89
   3   2  -8   67.04    8.69
  -3  -2   8   60.24   11.61
   3   2  -7  154.67   14.64
  -3  -2   7  152.78    9.44
   3   2  -6 1477.48   41.83
  -3  -2   6 1453.78   40.51
   3   2  -5   89.23    7.37
  -3  -2   5   84.79    7.18
   3   2  -4   98.11    6.89
  -3  -2   4  107.46    7.55
   3   2  -3 1532.71   61.28
  -3  -2   3 1429.04   40.13
   3   2  -2  488.37   16.05
  -3  -2   2  477.42   24.17
   3   2  -1  245.60   11.24
  -3  -2   1  251.36   10.86
   3   2   0  419.34   15.49
  -3  -2   0  447.77   14.45
   3   2   1  145.60    8.22
  -3  -2  -1  146.93    7.46
   3   2   2   -1.70    4.34
  -3  -2  -2    4.15    4.53
   3   2   3   -1.51    4.53
  -3  -2  -3    2.93    4.63
   3   2   4  561.74   19.36
  -3  -2  -4  552.67   21.34
   3   2   5   67.51    6.80
  -3  -2  -5   70.54    7.18
   3   2   6   -4.63    7.74
  -3  -2  -6    4.34    7.55
   3   2   7  600.83   21.25
  -3  -2  -7  572.12   21.06
   3   2   8   75.92    9.73
  -3  -2  -8   71.67   10.48
   3   2   9    6.14   10.58
  -3  -2  -9    8.12   11.33
   3   2  10   -5.10   12.28
  -3  -2 -10    0.57   14.07
   3   2  11  118.41   17.56
  -3  -2 -11  100.85   17.66
   3   2  12   84.79   18.13
  -3  -2 -12   45.32   21.34
   3   2  13   37.11   12.18
  -3  -2 -13   10.67   18.70
   3   2  14   69.12   20.58
  -3  -2 -14    9.06   16.24
   3   3 -15  206.32   20.87
  -3  -3  15  161.85   23.98
  -3  -3  14   -1.79    7.37
   3   3 -13   17.75   28.99
  -3  -3  13    7.84   16.15
   3   3 -12   15.49   17.19
  -3  -3  12   22.95   13.79
   3   3 -11   19.83   13.97
  -3  -3  11   14.64    9.73
   3   3 -10  334.46   18.70
  -3  -3  10  369.68   17.37
   3   3  -9  489.69   20.49
  -3  -3   9  487.33   20.77
   3   3  -8  412.07   27.29
  -3  -3   8  488.84   25.12
   3   3  -7  471.09   18.13
  -3  -3   7  459.47   17.00
   3   3  -6   48.44    7.46
  -3  -3   6   39.94    5.85
   3   3  -5  146.17   10.76
  -3  -3   5  157.97    9.73
  -3  -3   4   69.12    7.27
   3   3  -3 1736.11   47.12
  -3  -3   3 1722.51   44.38
   3   3  -2 1822.60   47.12
  -3  -3   2 1825.72   49.67
   3   3  -1  310.19   14.07
  -3  -3   1  291.21   13.31
   3   3   0  253.06   12.56
  -3  -3   0  267.89   11.14
   3   3   1    0.00    5.00
  -3  -3  -1   -3.21    5.29
   3   3   2    9.91    5.10
  -3  -3  -2    7.84    5.10
   3   3   3  572.31   16.62
  -3  -3  -3  567.50   18.22
   3   3   4  822.54   26.53
  -3  -3  -4  764.47   24.36
   3   3   5  546.06   17.94
  -3  -3  -5  560.13   25.97
   3   3   6   70.72    8.97
  -3  -3  -6   59.20    9.91
   3   3   7   36.73   10.39
  -3  -3  -7   29.18   10.48
   3   3   8   33.99   10.01
  -3  -3  -8   43.34   11.80
   3   3   9    6.61   11.99
  -3  -3  -9   12.75   12.84
   3   3  10  414.91   21.25
  -3  -3 -10  430.01   23.51
   3   3  11  502.91   26.44
  -3  -3 -11  505.37   27.38
   3   3  12  125.40   22.66
  -3  -3 -12  118.69   20.02
   3   3  13  -14.82   26.06
   3   4 -15   27.29   25.78
  -3  -4  15   15.01   18.22
   3   4 -14   33.05   23.32
  -3  -4  14    1.89   19.26
   3   4 -13  -22.00   34.47
  -3  -4  13   -0.66   18.70
   3   4 -12  195.27   28.61
  -3  -4  12  199.05   16.90
   3   4 -11   11.43   23.13
  -3  -4  11   67.23   13.88
   3   4 -10  249.57   24.83
  -3  -4  10  222.94   12.56
   3   4  -9  425.01   28.89
  -3  -4   9  391.30   16.52
   3   4  -8   81.68    9.06
  -3  -4   8   80.54    7.74
   3   4  -7   18.13   10.10
  -3  -4   7   25.40    8.59
   3   4  -6   33.62   14.73
  -3  -4   6   31.07    8.03
   3   4  -5  131.44   14.82
  -3  -4   5  124.92   12.46
   3   4  -4  670.80   25.21
  -3  -4   4  664.47   32.86
   3   4  -3  723.87   25.31
  -3  -4   3  716.31   24.36
   3   4  -2 1196.28   36.45
  -3  -4   2 1200.24   35.50
   3   4  -1   49.57    7.27
  -3  -4   1   45.89    7.08
   3   4   0    5.10    6.52
  -3  -4   0   11.24    6.42
   3   4   1  229.93   11.80
  -3  -4  -1  237.01   15.11
   3   4   2  169.78   10.39
  -3  -4  -2  160.62    9.35
   3   4   3  406.50   18.32
  -3  -4  -3  423.78   17.94
   3   4   4  236.35   11.99
  -3  -4  -4  240.41   12.65
   3   4   5   96.88    9.54
  -3  -4  -5   89.42    9.06
   3   4   6   56.56   10.01
  -3  -4  -6   60.53   10.10
   3   4   7   52.22   11.99
  -3  -4  -7   50.99   12.94
   3   4   8  125.02   13.50
  -3  -4  -8  133.99   14.64
   3   4   9  227.94   16.15
  -3  -4  -9  235.03   15.96
   3   4  10  165.15   19.64
  -3  -4 -10  141.45   19.55
   3   4  11  159.11   24.74
  -3  -4 -11  171.67   23.23
   3   4  12   17.94   22.47
  -3  -4 -12    7.08   27.76
   3   5 -14   39.00   23.89
  -3  -5  14   24.83   16.81
   3   5 -13  235.03   25.87
  -3  -5  13  244.85   17.94
   3   5 -12  122.56   28.61
  -3  -5  12  136.35   24.65
   3   5 -11    4.72   16.15
  -3  -5  11   -3.21   14.26
   3   5 -10  115.58   14.73
  -3  -5  10   97.16   12.46
   3   5  -9    6.23   11.14
  -3  -5   9   18.32   10.39
   3   5  -8    6.89   10.20
  -3  -5   8   14.82   10.29
   3   5  -7  217.75   22.95
  -3  -5   7  226.15   14.07
   3   5  -5  402.06   17.94
  -3  -5   5  391.68   17.37
   3   5  -4   13.03    8.03
  -3  -5   4    8.97    6.89
   3   5  -3    6.42    8.22
  -3  -5   3    4.63    7.18
   3   5  -2   15.11    7.65
  -3  -5   2   10.86    7.27
   3   5  -1   74.60    7.93
  -3  -5   1   71.95    7.18
   3   5   0  482.99   20.02
  -3  -5   0  455.60   18.22
   3   5   1  921.88   30.69
  -3  -5  -1  940.01   29.18
   3   5   2  153.82   10.67
  -3  -5  -2  138.33   10.29
   3   5   3  137.11   10.95
  -3  -5  -3  150.04   11.71
   3   5   4   -0.94    8.59
  -3  -5  -4    4.34    9.63
   3   5   5   37.49   10.01
  -3  -5  -5   43.15   10.10
   3   5   6  381.48   18.13
  -3  -5  -6  421.89   21.72
   3   5   7  495.83   21.91
  -3  -5  -7  524.63   22.85
   3   5   8  210.19   22.47
  -3  -5  -8  213.59   22.57
   3   5   9   -5.57   24.46
   3   5  10   11.52   17.00
  -3  -5 -10    8.40   16.05
   3   5  11    4.15   21.43
  -3  -5 -11    8.50   30.78
  -3  -6  13   90.08   20.68
   3   6 -12    7.93   14.73
  -3  -6  12   17.47   14.92
   3   6 -11   54.11   17.94
  -3  -6  11   34.37   18.70
   3   6 -10    8.59   18.13
  -3  -6  10   15.96   12.28
   3   6  -9  107.65   23.42
  -3  -6   9  103.21   15.20
   3   6  -8  286.68   26.91
  -3  -6   8  328.22   24.65
   3   6  -7  346.92   18.60
   3   6  -6  369.77   19.55
  -3  -6   6  393.85   16.90
   3   6  -5   47.02    9.73
  -3  -6   5   30.12   15.58
   3   6  -4    4.82   10.20
  -3  -6   4   -2.64    8.97
   3   6  -3   75.63   11.24
  -3  -6   3  100.94    9.16
   3   6  -2  145.79   10.20
  -3  -6   2  151.08   10.20
   3   6  -1  245.13   14.64
  -3  -6   1  219.73   12.94
   3   6   0  457.59   20.77
  -3  -6   0  455.51   19.73
   3   6   1  157.97   13.03
  -3  -6  -1  156.09   12.65
   3   6   2    3.59    9.54
  -3  -6  -2   -4.34    9.91
   3   6   3   18.79   11.43
  -3  -6  -3   26.16   11.52
   3   6   4  312.55   17.85
  -3  -6  -4  299.42   16.71
   3   6   5  531.62   22.76
  -3  -6  -5  520.85   21.43
   3   6   6  154.29   17.37
  -3  -6  -6  166.57   17.28
   3   6   7  131.16   18.98
  -3  -6  -7  116.80   19.55
   3   6   8    4.25   21.34
  -3  -6  -8   -9.35   20.58
  -3  -6  -9   -4.72    9.91
   3   7 -11  172.42   21.15
  -3  -7  11  167.51   17.19
   3   7 -10  425.58   22.28
  -3  -7  10  447.58   16.71
   3   7  -9  251.55   17.37
  -3  -7   9  316.42   20.11
   3   7  -8   30.03   13.79
  -3  -7   8   -0.09    5.76
   3   7  -7    7.08   11.99
  -3  -7   7   -0.19   13.41
   3   7  -6   34.84   14.82
  -3  -7   6   55.99   15.49
   3   7  -5  190.74   15.30
  -3  -7   5  210.38   14.45
   3   7  -4  432.28   21.34
  -3  -7   4  403.39   19.26
   3   7  -3  468.26   19.36
  -3  -7   3  447.48   20.21
   3   7  -2   90.18   13.41
  -3  -7   2   81.30   12.18
   3   7  -1   -2.17   11.99
  -3  -7   1   -0.19   12.28
   3   7   0   63.93   13.60
  -3  -7   0   87.44   12.46
   3   7   1  118.98   13.79
  -3  -7  -1  128.51   13.60
   3   7   2  272.32   16.15
  -3  -7  -2  284.88   17.00
   3   7   3  602.91   21.25
  -3  -7  -3  610.93   22.19
   3   7   4  483.93   22.19
  -3  -7  -4  506.03   23.89
   3   7   5    4.91   18.79
  -3  -7  -5   14.73   17.09
   3   7   6    6.04   17.37
  -3  -7  -6    8.22   28.99
   3   7   7   -5.57   30.78
  -3  -7  -7    3.40    8.69
   3   8 -10  153.63   40.70
  -3  -8  10  123.23   32.20
   3   8  -9  102.45   24.55
  -3  -8   9   33.24   12.28
   3   8  -8   -7.93   15.96
  -3  -8   8    8.59   22.19
   3   8  -7    7.08   15.49
   3   8  -6   72.99   13.03
  -3  -8   6   63.17   14.26
   3   8  -5  112.93   16.52
  -3  -8   5   95.56   20.11
   3   8  -4  100.09   15.96
  -3  -8   4   73.94   14.07
   3   8  -3  133.71   17.00
  -3  -8   3   97.92   15.67
   3   8  -2   25.12   16.15
  -3  -8   2   23.32   14.45
   3   8  -1   -4.25   15.01
  -3  -8   1   -2.83   14.16
   3   8   0   56.56   15.77
  -3  -8   0   54.29   16.52
   3   8   1  112.93   15.96
  -3  -8  -1  105.76   15.49
   3   8   2  111.89   16.81
  -3  -8  -2   81.77   17.00
   3   8   3  137.29   17.37
  -3  -8  -3  150.23   21.91
   3   8   4   -7.93   33.90
  -3  -8  -4   14.64   35.41
   3   8   5   12.56   17.09
  -3  -8  -5   -9.16   20.21
   3   8   6   -7.37   21.15
  -3  -8  -7    4.15   17.47
   3   9  -8    8.31   11.33
  -3  -9   8    6.04    9.16
   3   9  -7   99.34   14.73
  -3  -9   7  134.56   15.01
   3   9  -5   -1.04   19.73
  -3  -9   5    1.42   17.28
   3   9  -4   -3.30   17.09
  -3  -9   4   -6.52   22.47
   3   9  -3   12.09   18.60
  -3  -9   3   20.68   17.56
   3   9  -2   95.46   18.60
  -3  -9   2  112.56   18.89
   3   9  -1   88.19   19.64
  -3  -9   1   35.60   17.19
   3   9   0  123.32   17.28
  -3  -9   0  104.34   18.79
   3   9   1   90.27   17.66
  -3  -9  -1  118.60   18.60
   3   9   2   11.05   19.55
  -3  -9  -2    5.38   21.25
   3   9   3   30.97   10.39
  -3  -9  -3   16.52   12.65
  -3  -9  -5   32.39   30.69
   3  10  -5   16.34   11.43
  -3 -10   5   -0.57   14.35
   3  10  -4   -9.63   31.63
  -3 -10   4   -4.91   17.37
   3  10  -3  168.17   18.79
  -3 -10   3  179.41   20.11
   3  10  -2  170.72   21.81
  -3 -10   2  213.87   22.76
   3  10  -1  157.12   27.10
  -3 -10   1  116.14   27.76
   3  10   0    8.22   13.50
  -3 -10   0   61.19   13.41
   3  10   1    8.97   11.99
  -3 -10  -1   -1.89   13.50
   3  10   2   -3.68   10.29
  -3 -10  -2    5.76   16.62
   3  10   3    1.42   10.39
   3  11   0   65.63   16.52
  -3 -11   0   54.01   16.34
   3  11   1   -7.46   17.09
  -3 -11  -1   23.98   11.80
  -4  14  -3   86.68   23.04
   4 -13  -1    8.40   26.06
  -4  13   1  161.00   25.12
   4 -13   0   54.20   13.50
  -4  13   0    3.78   29.27
   4 -13   1   -3.40   10.67
   4 -13   2  -11.71   23.13
  -4  13  -2   83.66   30.88
   4 -13   3   62.32   16.24
  -4  13  -3   99.90   19.92
   4 -13   4   73.18   15.58
  -4  13  -4   51.46   15.30
   4 -13   5   69.97   14.82
  -4  13  -5   44.47   14.82
   4 -12  -4   -3.87   22.47
  -4  12   4   -5.76   19.45
   4 -12  -3   -1.70   26.91
  -4  12   3   19.36   30.97
   4 -12  -2  -20.02   17.00
  -4  12   2    4.91   19.83
  -4  12   1    9.91   16.24
   4 -12   0   54.48   13.60
   4 -12   1  340.88   21.91
  -4  12  -1  336.82   26.34
   4 -12   2  175.91   16.71
  -4  12  -2  165.53   16.34
   4 -12   3   45.14   19.17
  -4  12  -3   51.27   19.17
   4 -12   4   27.57   15.11
  -4  12  -4   37.86   17.85
   4 -12   5   38.05   16.71
  -4  12  -5   54.67   17.66
   4 -12   6   41.64   11.61
  -4  12  -6   39.19   11.90
   4 -12   7    3.59    6.89
  -4  12  -7   54.20   13.31
   4 -11  -4   49.95   19.17
  -4  11   4   40.70   16.90
   4 -11  -3  -28.14   15.77
  -4  11   3   20.30   15.11
   4 -11  -2  470.14   30.12
  -4  11   2  469.29   29.18
   4 -11  -1  325.11   17.28
  -4  11   1  329.36   20.58
   4 -11   0   13.97   13.97
  -4  11   0    3.78   25.40
   4 -11   1   21.62   14.35
  -4  11  -1   43.53   17.28
   4 -11   2    6.04   14.45
  -4  11  -2   14.73   16.71
   4 -11   3   21.72   15.20
  -4  11  -3   45.51   17.37
   4 -11   4  380.82   20.21
  -4  11  -4  418.30   22.10
   4 -11   5  435.77   32.20
  -4  11  -5  446.54   23.23
   4 -11   6   57.13   17.47
  -4  11  -6   65.81   13.79
   4 -11   7   22.66   13.79
  -4  11  -7   -4.72   13.88
   4 -11   8   -3.49   10.86
  -4  11  -8    0.00    7.74
   4 -11   9   -1.04    4.53
  -4  11  -9   -1.61   11.71
   4 -10  -4   13.13   14.16
  -4  10   4   21.43   13.13
   4 -10  -3  304.43   14.64
  -4  10   3  274.02   15.49
   4 -10  -2  375.91   17.75
  -4  10   2  353.53   19.07
   4 -10  -1   40.23    8.59
  -4  10   1   45.89   10.95
   4 -10   0    1.61   12.56
  -4  10   0   -2.46   13.69
   4 -10   1   21.62   11.43
  -4  10  -1    8.03   13.03
   4 -10   2  136.63   13.88
  -4  10  -2  168.17   14.82
   4 -10   3  121.71   12.75
  -4  10  -3  111.52   13.03
   4 -10   4  299.33   15.86
  -4  10  -4  277.33   17.19
   4 -10   5   52.12   14.54
  -4  10  -5   55.24   16.15
   4 -10   6    4.53   12.09
  -4  10  -6    0.76   13.79
   4 -10   7  -15.20   15.30
  -4  10  -7    3.49   17.19
   4 -10   8   12.56   13.13
  -4  10  -8   -8.31   14.35
   4 -10   9   18.13   15.58
  -4  10  -9    0.76   16.34
   4 -10  10   57.51   11.33
  -4  10 -10   89.70   18.60
   4  -9  -4  154.86   11.99
  -4   9   4  147.59    8.97
   4  -9  -3   76.58    9.16
  -4   9   3   69.31   14.73
   4  -9  -2   35.79    8.69
  -4   9   2   30.88    8.22
   4  -9  -1  138.71   11.24
  -4   9   1  151.36   10.67
   4  -9   0  240.12   14.07
  -4   9   0  249.00   15.30
   4  -9   1  728.30   23.80
  -4   9  -1  713.38   24.93
   4  -9   2  381.57   14.73
  -4   9  -2  376.57   15.67
   4  -9   3   75.35   11.71
  -4   9  -3   68.55   12.37
   4  -9   4   -4.91   11.99
  -4   9  -4   11.33   10.01
   4  -9   5   52.97   12.56
  -4   9  -5   37.68   14.07
   4  -9   6   76.30   14.16
  -4   9  -6   69.78   14.45
   4  -9   7  269.02   16.90
  -4   9  -7  311.79   19.45
   4  -9   8   64.49   14.73
  -4   9  -8   60.24   16.05
   4  -9   9   80.83   13.79
  -4   9  -9   94.05   15.11
   4  -9  10    1.04    8.97
  -4   9 -10   16.24   15.01
   4  -9  11    7.84   22.19
  -4   9 -11    4.25    6.04
   4  -8  -4    2.17    7.46
  -4   8   4   12.75    4.63
   4  -8  -3   -9.25    5.67
  -4   8   3    6.14    6.52
   4  -8  -2   46.55   11.33
  -4   8   2   40.41    8.50
   4  -8  -1  129.17    8.88
  -4   8   1  137.48   10.48
   4  -8   0 1066.06   30.41
  -4   8   0  978.25   29.27
   4  -8   1  866.64   27.10
  -4   8  -1  888.36   28.80
   4  -8   2  477.79   19.07
  -4   8  -2  482.23   19.73
   4  -8   3   19.92    7.08
  -4   8  -3   25.31    7.74
   4  -8   4   15.67    9.91
  -4   8  -4  -12.09   16.24
   4  -8   5   93.95   10.20
  -4   8  -5  100.37   15.11
   4  -8   6  225.68   15.39
  -4   8  -6  241.07   23.80
   4  -8   7  209.72   14.35
  -4   8  -7  228.89   13.60
   4  -8   8  266.56   15.11
  -4   8  -8  220.29   14.54
   4  -8   9    1.70    6.80
  -4   8  -9    8.31   10.58
   4  -8  10   24.08   11.61
  -4   8 -10    4.91   15.01
   4  -8  11   -6.99   15.20
  -4   8 -11   -9.06   14.35
   4  -8  12   66.95   26.25
  -4   8 -12   57.03   16.15
   4  -7  -4    8.78    3.78
  -4   7   4    5.57    5.19
   4  -7  -3  323.69   15.86
  -4   7   3  323.97   12.09
   4  -7  -2 1000.25   31.25
  -4   7   2 1032.45   32.67
   4  -7  -1  181.01    9.91
  -4   7   1  169.68   17.28
   4  -7   0   52.41    6.89
  -4   7   0   47.02    6.89
   4  -7   1  114.92    8.78
  -4   7  -1  119.54    8.03
   4  -7   2  234.74   11.52
  -4   7  -2  240.97   13.13
   4  -7   3   82.81    8.03
  -4   7  -3   86.12    9.16
   4  -7   4  339.65   14.82
  -4   7  -4  321.24   15.01
   4  -7   5  531.71   19.26
  -4   7  -5  531.33   20.40
   4  -7   6    5.19    8.40
  -4   7  -6    1.04   10.48
   4  -7   7    6.80   10.95
  -4   7  -7   -6.99   17.37
   4  -7   8   34.94    9.35
  -4   7  -8   40.13   11.24
   4  -7   9   49.95   10.86
  -4   7  -9   53.54   11.24
   4  -7  10   56.18   14.54
  -4   7 -10   72.61   20.68
   4  -7  11  357.78   21.34
  -4   7 -11  317.27   20.30
   4  -7  12   53.63   16.81
  -4   7 -12   28.14   19.17
   4  -7  13    3.12   15.49
  -4   7 -13   48.25   20.68
   4  -6  -4 1394.85   46.93
  -4   6   4 1340.09   32.29
   4  -6  -3 1359.16   39.56
  -4   6   3 1337.63   56.66
   4  -6  -2  299.71   11.33
  -4   6   2  274.97   10.86
   4  -6  -1  143.72    8.03
  -4   6   1  132.20    8.03
   4  -6   0  149.38    8.69
  -4   6   0  130.31    8.88
   4  -6   1  146.83    9.91
  -4   6  -1  147.11    9.91
   4  -6   2  415.38   16.90
  -4   6  -2  414.43   18.22
   4  -6   3  513.58   18.51
  -4   6  -3  484.78   18.13
   4  -6   4 1852.16   47.87
  -4   6  -4 1746.21   46.46
   4  -6   5   15.20    8.12
  -4   6  -5   22.38    8.22
   4  -6   6    6.89    8.69
  -4   6  -6    9.91    8.97
   4  -6   8  547.57   21.25
  -4   6  -8  551.07   22.10
   4  -6   9  403.86   17.47
  -4   6  -9  416.89   17.66
   4  -6  10  159.86   15.67
  -4   6 -10  207.17   28.80
   4  -6  11   87.53   16.34
  -4   6 -11   72.33   16.15
   4  -6  12    6.42   13.03
  -4   6 -12    9.54   20.02
   4  -6  13   32.01   10.29
  -4   6 -13   22.28   13.41
   4  -6  14   47.21   13.31
  -4   6 -14   18.04    9.91
   4  -5  -4    5.76    2.83
  -4   5   4    3.87    3.49
   4  -5  -3  164.11    7.74
  -4   5   3  166.00    7.18
   4  -5  -2    2.64    3.68
  -4   5   2    2.93    3.40
   4  -5  -1  555.98   19.73
  -4   5   1  554.28   17.75
   4  -5   0 1135.09   33.62
  -4   5   0 1114.98   32.58
   4  -5   1  933.49   30.88
  -4   5  -1  875.70   30.78
   4  -5   2  610.56   22.00
  -4   5  -2  615.47   23.32
   4  -5   3  255.23   13.31
  -4   5  -3  240.97   12.94
   4  -5   4  170.82    9.73
  -4   5  -4  166.47   10.95
   4  -5   5  451.54   25.78
  -4   5  -5  425.76   17.85
   4  -5   6  267.60   18.32
  -4   5  -6  235.03   22.76
   4  -5   7 1759.15   47.59
  -4   5  -7 1735.26   49.10
   4  -5   8  373.45   16.71
  -4   5  -8  361.74   16.71
   4  -5   9   32.67   11.61
  -4   5  -9   35.50   11.90
   4  -5  10    5.10    8.69
  -4   5 -10    4.53    9.54
   4  -5  11    4.82   14.54
  -4   5 -11   -9.91   14.54
   4  -5  12    9.63   11.71
  -4   5 -12   -5.85   24.74
   4  -5  13   19.17   13.41
  -4   5 -13    4.25   25.59
   4  -5  14   12.94   18.89
  -4   5 -14   58.45   21.72
   4  -4  -7  566.74   14.16
  -4   4   7  577.79   13.88
   4  -4  -6   74.31    4.25
  -4   4   6   82.53    5.19
   4  -4  -5   43.25    3.49
  -4   4   5   36.26    3.21
   4  -4  -4   55.62    3.78
  -4   4   4   61.57    3.87
   4  -4  -3   19.45    3.78
  -4   4   3   18.04    3.30
   4  -4  -2 2635.13   68.18
  -4   4   2 2654.21   69.87
   4  -4  -1  315.19   11.05
  -4   4   1  324.54   12.18
   4  -4   0  773.63   32.67
  -4   4   0  830.38   23.61
   4  -4   1  239.56   11.14
  -4   4  -1  248.24   11.33
   4  -4   2  465.99   17.66
  -4   4  -2  457.96   17.85
   4  -4   3  486.86   18.70
  -4   4  -3  502.82   20.58
   4  -4   4  398.10   16.15
  -4   4  -4  368.73   15.11
   4  -4   5  781.47   27.57
   4  -4   6  668.25   23.13
  -4   4  -6  681.00   24.46
   4  -4   7   16.71    9.16
  -4   4  -7   15.49    6.80
   4  -4   8    8.78    9.73
  -4   4  -8   21.81    9.73
   4  -4   9   38.43   11.14
  -4   4  -9   24.17   11.61
   4  -4  10   59.02   13.79
  -4   4 -10   67.70   14.26
   4  -4  11   86.78   12.56
  -4   4 -11   73.94   13.22
   4  -4  12   76.30   15.86
  -4   4 -12   80.26   15.30
  -4   4 -13   52.31   19.07
   4  -4  14    3.97   13.13
  -4   4 -14   -3.12   12.09
   4  -3 -12   83.66   11.33
  -4   3  12   73.84    9.91
   4  -3 -11   39.85    9.06
  -4   3  11   41.74    8.97
   4  -3 -10  149.85   10.20
  -4   3  10  161.75    9.35
   4  -3  -9  721.13   21.72
  -4   3   9  696.77   20.68
   4  -3  -8   98.39    7.27
  -4   3   8  108.87    5.76
   4  -3  -7    0.57    4.53
  -4   3   7    6.04    5.76
   4  -3  -6    3.59    4.06
  -4   3   6    4.44    3.59
   4  -3  -5   17.47    3.87
  -4   3   5   21.34    3.21
   4  -3  -4  220.86    8.50
  -4   3   4  221.81    8.03
   4  -3  -3 1137.07   32.77
  -4   3   3 1096.47   29.46
   4  -3  -2 2124.57   56.56
  -4   3   2 2097.10   52.78
   4  -3  -1  926.22   28.52
  -4   3   1  902.61   25.49
   4  -3   0  110.38    6.04
  -4   3   0  109.72    6.14
   4  -3   1 1074.00   32.01
  -4   3  -1 1048.22   31.63
   4  -3   2   88.29    5.76
  -4   3  -2   88.48    5.57
   4  -3   3  179.22   11.99
  -4   3  -3  170.06    8.97
   4  -3   4  353.25   13.50
  -4   3  -4  300.93   13.41
   4  -3   5  458.62   18.60
  -4   3  -5  448.71   18.98
   4  -3   6   57.41    8.40
  -4   3  -6   57.13    8.22
   4  -3   7   28.33    8.69
  -4   3  -7   26.44    7.55
   4  -3   8    7.37    7.18
  -4   3  -8    9.06    8.12
   4  -3   9  229.45   13.41
  -4   3  -9  236.91   14.07
   4  -3  10  116.52   14.54
  -4   3 -10  106.42   15.01
   4  -3  11  197.25   15.20
  -4   3 -11  212.36   14.64
   4  -3  12   16.43   13.97
  -4   3 -12    3.49   14.07
   4  -3  13   17.28   13.69
  -4   3 -13  -12.28   18.51
   4  -3  14   -1.70   10.48
  -4   3 -14    2.74   20.21
  -4   3 -15   -1.98   17.09
   4  -2 -14  -30.03   23.13
  -4   2  14   -6.52   15.67
   4  -2 -13  101.41   15.20
  -4   2  13   97.16   22.66
   4  -2 -12  245.51   17.09
  -4   2  12  214.35   14.07
   4  -2 -11  356.08   17.19
  -4   2  11  334.27   14.54
   4  -2 -10  131.63   16.81
  -4   2  10  146.08   10.01
   4  -2  -9   57.41    8.88
  -4   2   9   49.38    6.42
   4  -2  -8   14.16    5.76
  -4   2   8   16.43    7.46
   4  -2  -7   42.11    5.95
  -4   2   7   37.77    4.91
   4  -2  -6  771.17   23.42
  -4   2   6  796.29   22.00
   4  -2  -5  891.57   24.36
  -4   2   5  896.76   23.51
   4  -2  -4 1765.28   48.25
  -4   2   4 1793.90   48.44
   4  -2  -3 1968.30   49.76
  -4   2   3 1875.20   46.74
   4  -2  -2  158.45    7.93
  -4   2   2  171.00    7.55
   4  -2  -1    0.94    3.68
  -4   2   1    2.83    3.78
   4  -2   0  409.24   13.50
  -4   2   0  413.58   20.11
   4  -2   1  314.63   12.75
  -4   2  -1  341.63   13.03
  -4   2  -2  677.03   23.04
   4  -2   3  198.39    9.91
  -4   2  -3  211.32   10.76
   4  -2   4  637.75   20.77
  -4   2  -4  648.33   20.77
   4  -2   5   93.48    7.65
  -4   2  -5  110.86    8.50
   4  -2   6  105.47    8.88
  -4   2  -6  106.98   14.92
   4  -2   7  176.01   12.56
  -4   2  -7  195.18   12.65
   4  -2   8  305.84   17.47
  -4   2  -8  299.14   15.30
   4  -2   9  257.03   15.77
  -4   2  -9  258.06   15.96
   4  -2  10  135.31   19.45
  -4   2 -10  129.46   14.54
   4  -2  11    8.03   21.91
  -4   2 -11    7.46   17.00
   4  -2  12   21.62   15.86
  -4   2 -12    8.69   17.47
   4  -2  13   52.03   16.34
  -4   2 -13   27.76   16.71
   4  -2  14   50.71   13.97
  -4   2 -14  102.73   17.75
   4  -1 -15   44.29   24.65
   4  -1 -14  256.65   16.52
  -4   1  14  169.59   24.08
   4  -1 -13  246.73   22.10
  -4   1  13  262.79   15.39
   4  -1 -12   98.30   15.86
  -4   1  12   96.22   18.79
   4  -1 -11   18.89   18.70
  -4   1  11   28.71   17.09
   4  -1 -10    4.91   10.29
  -4   1  10   -2.64   13.50
   4  -1  -9    8.69    9.73
  -4   1   9   -1.70    6.89
   4  -1  -8  504.33   20.30
  -4   1   8  498.09   16.71
   4  -1  -7 2155.36   58.26
  -4   1   7 2087.94   54.67
   4  -1  -6 1553.77   41.55
  -4   1   6 1490.60   37.77
   4  -1  -5  690.91   22.76
  -4   1   5  665.13   19.92
   4  -1  -4   26.82    4.72
  -4   1   4   25.40    4.15
   4  -1  -3  137.11    6.99
  -4   1   3  138.05    7.37
   4  -1  -2  642.09   19.07
  -4   1   2  642.19   19.26
   4  -1  -1 1538.57   43.44
  -4   1   1 1530.07   39.19
   4  -1   0 5545.61  131.63
  -4   1   0 5303.97  126.91
   4  -1   2    2.74    4.25
  -4   1  -2    1.79    4.34
   4  -1   3  134.46    8.03
  -4   1  -3  150.80    8.59
   4  -1   4   17.47    5.85
  -4   1  -4   14.73    5.95
   4  -1   5  194.33   10.01
  -4   1  -5  185.17   10.39
   4  -1   6  861.54   28.71
  -4   1  -6  868.15   27.76
   4  -1   7 1266.43   34.47
  -4   1  -7 1264.07   35.32
   4  -1   8   95.84   10.20
  -4   1  -8   91.88   10.58
   4  -1   9    4.44    8.40
  -4   1  -9    6.14    8.31
   4  -1  10    5.48   11.71
  -4   1 -10    4.91   12.65
   4  -1  11   -7.93   13.50
  -4   1 -11   -6.61   14.26
   4  -1  12   65.81   15.39
  -4   1 -12   59.49   16.05
   4  -1  13  332.09   17.66
  -4   1 -13  406.12   20.21
   4  -1  14  104.53   15.96
  -4   1 -14  173.46   39.38
   4   0 -15  107.17   17.56
  -4   0  15  118.69   33.24
   4   0 -14   97.26   18.98
  -4   0  14   49.01   20.68
   4   0 -13    2.55   12.94
  -4   0  13   -2.27    8.31
   4   0 -12   14.92   25.40
  -4   0  12    6.80   11.14
   4   0 -11   88.67   13.60
  -4   0  11   81.39   10.76
   4   0 -10  276.48   16.24
  -4   0  10  289.89   13.69
   4   0  -9  268.92   14.07
  -4   0   9  289.60   12.84
   4   0  -8  623.11   22.76
  -4   0   8  673.73   30.41
   4   0  -7  110.29    8.78
  -4   0   7  115.67    8.40
   4   0  -6   29.84    5.95
  -4   0   6   30.41    5.85
   4   0  -5   78.75    6.80
  -4   0   5   79.51    6.52
   4   0  -4  200.84    9.82
  -4   0   4  199.33    8.40
   4   0  -3  196.12    9.73
  -4   0   3  195.56    8.78
   4   0  -2  273.46   12.94
  -4   0   2  277.42   11.33
   4   0  -1 1133.86   30.31
  -4   0   1 1113.18   30.41
   4   0   0 1627.33   59.87
   4   0   1  160.33    8.12
  -4   0  -1  173.27    8.78
   4   0   2  138.33    6.89
  -4   0  -2  146.17    7.27
   4   0   3 1000.53   28.61
  -4   0  -3  988.73   30.50
   4   0   4  635.67   19.83
  -4   0  -4  621.51   20.30
   4   0   5   16.43    6.33
  -4   0  -5   22.38    6.80
   4   0   6  200.28   10.67
  -4   0  -6  210.85   11.52
   4   0   7   60.53    8.78
  -4   0  -7   54.39    8.69
   4   0   8   -0.38    8.88
  -4   0  -8   -3.68   10.10
   4   0   9   16.90   11.05
  -4   0  -9    5.19   12.37
   4   0  10  338.14   15.96
  -4   0 -10  317.36   16.81
   4   0  11   88.00   15.30
  -4   0 -11   69.12   16.81
   4   0  12   55.14   14.16
  -4   0 -12   46.74   14.45
   4   0  13  117.18   28.14
  -4   0 -13   89.70   14.54
   4   0  14   -7.84   11.80
  -4   0 -14   62.04   17.19
  -4   0 -15   90.08   20.11
   4   1 -15    8.03   19.64
  -4  -1  15    2.64   18.22
   4   1 -14  -11.61   23.80
   4   1 -13   10.86   27.67
   4   1 -12  123.70   17.56
  -4  -1  12  130.40   16.15
   4   1 -11  348.15   28.23
  -4  -1  11  443.61   27.01
   4   1 -10  710.65   23.80
  -4  -1  10  628.12   28.80
   4   1  -9    1.51   10.67
  -4  -1   9    6.99    8.03
   4   1  -8  280.35   13.88
  -4  -1   8  274.49   11.99
   4   1  -7   39.56    8.03
  -4  -1   7   47.02   11.61
   4   1  -6   11.43    6.70
  -4  -1   6   -2.46    5.48
   4   1  -5  834.63   28.42
  -4  -1   5  845.49   25.87
   4   1  -4 1590.13   46.17
  -4  -1   4 1564.44   42.68
   4   1  -3 1743.19   49.20
  -4  -1   3 1878.31   73.65
   4   1  -2  176.76    8.59
  -4  -1   2  168.55    7.55
   4   1  -1   15.96    5.19
  -4  -1   1   -2.83    4.82
   4   1   0   57.60    5.19
  -4  -1   0   62.32    5.85
   4   1   1  350.13   14.92
  -4  -1  -1  348.62   14.16
   4   1   2  738.69   23.32
  -4  -1  -2  741.05   25.31
   4   1   3 2900.66   70.35
  -4  -1  -3 3016.14   75.63
   4   1   4   83.09    8.22
  -4  -1  -4   81.87    8.78
   4   1   5   67.23    8.22
  -4  -1  -5   62.13    8.59
   4   1   6    7.84    7.93
  -4  -1  -6    7.74    8.50
   4   1   7  149.10   10.76
  -4  -1  -7  136.35   11.80
   4   1   8  203.77   15.01
  -4  -1  -8  197.63   12.37
   4   1   9  381.95   17.37
  -4  -1  -9  397.34   28.80
   4   1  10  389.60   19.73
  -4  -1 -10  399.61   20.11
   4   1  11   50.52   13.69
  -4  -1 -11   57.88   23.89
  -4  -1 -12    0.94   28.23
  -4  -1 -13    3.21   11.14
   4   2 -14   96.60   18.60
  -4  -2  14   78.18   11.05
   4   2 -13  129.27   21.25
  -4  -2  13  132.29   14.35
   4   2 -12   32.48   22.47
  -4  -2  12   67.33   20.30
   4   2 -11   61.94   21.53
  -4  -2  11   50.23   17.37
   4   2 -10   83.94   18.04
   4   2  -9    7.27   12.84
   4   2  -8   -1.04    9.82
  -4  -2   8    3.40    8.03
   4   2  -7  671.37   22.00
  -4  -2   7  638.51   28.99
   4   2  -6 1259.64   38.05
  -4  -2   6 1204.49   35.41
   4   2  -5   88.19    7.84
  -4  -2   5  101.04    7.55
   4   2  -4 1301.28   38.05
  -4  -2   4 1290.23   36.73
  -4  -2   3 1301.94   37.49
   4   2  -2  692.52   22.28
   4   2  -1   81.02    7.18
  -4  -2   1   89.80    6.61
   4   2   0  564.29   18.60
  -4  -2   0  578.45   19.36
   4   2   1  770.70   24.46
  -4  -2  -1  746.06   23.98
   4   2   2  194.42    9.91
  -4  -2  -2  194.33   10.39
   4   2   3  331.91   13.13
  -4  -2  -3  337.19   13.60
   4   2   4  608.48   22.00
  -4  -2  -4  580.72   23.04
   4   2   5   -4.91    7.18
  -4  -2  -5   -0.19   10.67
   4   2   6  371.47   16.34
  -4  -2  -6  403.67   19.07
   4   2   7  392.24   17.75
  -4  -2  -7  410.37   20.30
   4   2   8  113.41   13.69
  -4  -2  -8  135.31   13.31
   4   2   9   37.20   14.35
  -4  -2  -9   47.31   15.49
   4   2  10   89.33   17.19
  -4  -2 -10   90.18   19.36
   4   2  11   26.63   24.55
  -4  -2 -11   41.74   17.00
   4   3 -14  168.27   25.31
  -4  -3  14  116.33    8.03
   4   3 -13   90.84   21.53
  -4  -3  13  109.25   28.14
   4   3 -12  122.28   20.96
  -4  -3  12  107.65   21.43
   4   3 -11   -8.97   20.96
  -4  -3  11   13.41   16.34
   4   3 -10   45.04   19.45
   4   3  -9  190.93   16.34
   4   3  -8  645.30   23.13
  -4  -3   8  616.88   20.87
   4   3  -7 1303.07   38.62
  -4  -3   7 1305.24   54.39
   4   3  -6  508.48   19.83
  -4  -3   6  498.38   18.89
   4   3  -5   73.56    8.59
  -4  -3   5   70.25    7.74
   4   3  -4   -8.59    6.33
  -4  -3   4   -3.21    5.57
   4   3  -3 1334.80   39.00
  -4  -3   3 1336.59   40.70
   4   3  -2   86.97    8.78
  -4  -3   2   88.38    7.65
   4   3  -1  721.32   26.82
  -4  -3   1  750.97   34.65
   4   3   0 1041.99   29.93
  -4  -3   0 1036.89   29.27
   4   3   1  229.83   11.99
  -4  -3  -1  219.92   11.14
   4   3   2   71.67    7.55
  -4  -3  -2   84.13    7.93
   4   3   3    3.87    6.80
  -4  -3  -3    1.13    6.99
   4   3   4  343.80   13.03
  -4  -3  -4  345.41   14.45
   4   3   5  324.92   15.86
  -4  -3  -5  318.40   23.89
   4   3   6  180.16   11.71
  -4  -3  -6  181.20   12.75
   4   3   7  331.91   17.00
  -4  -3  -7  315.76   18.32
   4   3   8   47.31   12.56
  -4  -3  -8   53.26   14.26
   4   3   9   21.15   17.00
  -4  -3  -9   27.57   15.39
   4   3  10   50.42   13.13
  -4  -3 -10   74.03   23.04
   4   3  11  162.41   26.25
  -4  -3 -11   36.45   23.32
   4   4 -14   -1.51   21.62
  -4  -4  14   -4.72   17.37
   4   4 -13   -5.76   29.27
   4   4 -12   -1.61   25.68
   4   4 -11   -1.98   15.67
  -4  -4  11    4.25   18.04
   4   4 -10  342.86   18.89
   4   4  -9  189.89   16.15
  -4  -4   9  187.34   19.07
   4   4  -8  315.48   17.85
  -4  -4   8  299.05   15.77
   4   4  -7  201.50   14.16
  -4  -4   7  222.28   20.87
   4   4  -6    8.40    7.37
  -4  -4   6    3.12    6.89
   4   4  -5   24.83   14.82
  -4  -4   5    3.78   13.88
   4   4  -4   81.77   10.01
  -4  -4   4   83.19    9.35
   4   4  -3  544.84   21.91
  -4  -4   3  519.15   22.28
   4   4  -2  417.74   18.32
  -4  -4   2  431.90   18.51
   4   4  -1   13.97    7.27
  -4  -4   1   32.39    7.55
   4   4   0  518.68   17.94
  -4  -4   0  522.46   18.98
   4   4   1   46.17    8.12
  -4  -4  -1   31.07    8.03
   4   4   2   54.96    8.50
  -4  -4  -2   45.04    8.12
   4   4   3   81.49    9.54
  -4  -4  -3   78.56   10.01
   4   4   4  386.48   15.49
  -4  -4  -4  361.93   15.58
   4   4   5  141.73   12.37
  -4  -4  -5  150.42   12.84
   4   4   6   14.35   11.99
  -4  -4  -6   15.86   19.83
   4   4   7    3.21   12.09
  -4  -4  -7   10.86   12.28
   4   4   8   15.49   15.39
  -4  -4  -8    0.76   16.34
   4   4   9    9.06   16.52
  -4  -4  -9   -6.33   13.22
   4   4  10  150.04   19.83
   4   4  11   71.67   20.87
  -4  -4 -11   -1.32   11.33
   4   5 -13  100.94   23.51
  -4  -5  13  108.40   25.12
   4   5 -12  241.54   28.04
  -4  -5  12  297.72   33.71
   4   5 -11  135.50   11.90
  -4  -5  11  145.51   13.88
   4   5 -10  129.46   15.67
  -4  -5  10  152.21   14.54
   4   5  -9   58.54   16.52
  -4  -5   9   72.24   14.82
   4   5  -8   62.79   13.79
  -4  -5   8  108.40   24.08
   4   5  -7   97.45   13.41
  -4  -5   7   91.69   12.28
   4   5  -6  552.67   34.28
   4   5  -5  973.72   32.39
  -4  -5   5  993.92   32.01
   4   5  -4  573.82   22.57
  -4  -5   4  566.18   21.15
   4   5  -3   58.64    8.40
  -4  -5   3   59.96    9.06
   4   5  -2   28.61    9.35
  -4  -5   2   32.77    9.44
   4   5  -1    0.76    8.88
  -4  -5   1   15.20    8.97
   4   5   0   62.70   10.10
  -4  -5   0   64.96    9.82
   4   5   1  726.42   22.66
  -4  -5  -1  710.55   23.61
   4   5   2  201.69   13.50
  -4  -5  -2  212.93   14.73
   4   5   3  399.89   17.37
  -4  -5  -3  443.61   24.55
   4   5   4   69.69   12.46
  -4  -5  -4   69.87   12.56
   4   5   5    3.49   10.86
  -4  -5  -5  -12.18   12.56
   4   5   6   13.13   15.58
  -4  -5  -6   17.66   19.83
   4   5   7  175.16   22.10
  -4  -5  -7  181.11   23.51
   4   5   8  322.56   20.11
  -4  -5  -8  297.63   23.42
   4   5   9  173.08   20.11
   4   5  10    5.85   29.65
  -4  -5 -10   43.62   22.57
   4   6 -12   53.16   22.38
  -4  -6  12  100.28   19.92
   4   6 -11   13.22   17.75
  -4  -6  11   14.82   14.92
   4   6 -10   42.02   20.40
  -4  -6  10   34.47   27.19
   4   6  -9   54.29   16.90
  -4  -6   9   46.36   16.90
   4   6  -8   69.21   15.58
  -4  -6   8   58.83   17.66
   4   6  -7  195.74   19.36
  -4  -6   7  196.59   15.86
   4   6  -6  907.33   31.44
  -4  -6   6  931.51   30.69
   4   6  -5  120.39   14.92
  -4  -6   5  115.01   11.43
   4   6  -4   11.80   10.01
  -4  -6   4    1.42    9.16
   4   6  -3   12.56   12.28
  -4  -6   3   -4.63    9.44
   4   6  -2   22.57   11.24
  -4  -6   2   46.93   11.14
   4   6  -1  184.51   14.35
  -4  -6   1  168.08   13.88
   4   6   0  416.23   18.51
  -4  -6   0  418.68   17.94
   4   6   1  295.55   16.05
  -4  -6  -1  282.33   17.00
   4   6   2  181.39   15.49
  -4  -6  -2  192.63   16.62
   4   6   3   16.05   13.22
  -4  -6  -3   22.10   13.97
   4   6   4  138.43   14.26
  -4  -6  -4  129.08   15.96
   4   6   5   86.78   16.05
  -4  -6  -5  112.27   18.13
   4   6   6  188.85   19.92
  -4  -6  -6  176.39   20.96
   4   6   7  239.75   23.61
  -4  -6  -7  181.30   33.05
   4   6   8   69.97   23.51
  -4  -6  -8   77.52   32.01
   4   6   9    7.27   14.35
  -4  -6  -9   -7.46   12.37
   4   7 -10  155.24   16.34
  -4  -7  10  154.76   18.22
   4   7  -9   87.06   16.05
  -4  -7   9  196.31   10.58
   4   7  -8   51.84   10.20
  -4  -7   8   22.66   14.45
   4   7  -7   12.56   14.45
  -4  -7   7   11.61   12.37
   4   7  -6    2.64   15.86
  -4  -7   6    0.09   11.52
   4   7  -5   23.51   15.39
  -4  -7   5   -5.67   13.88
   4   7  -4   15.49   15.96
  -4  -7   4    0.76   15.77
   4   7  -3  252.97   17.28
  -4  -7   3  275.06   16.81
   4   7  -2  265.71   17.94
  -4  -7   2  268.17   16.71
   4   7  -1  151.84   16.24
  -4  -7   1  132.76   15.49
   4   7   0   16.62   14.16
  -4  -7   0   11.71   13.41
   4   7   1   37.58   14.07
  -4  -7  -1    0.38   14.26
   4   7   2   51.08   17.19
  -4  -7  -2   45.99   17.66
   4   7   3  172.42   16.90
  -4  -7  -3  168.46   17.94
   4   7   4  140.60   29.93
  -4  -7  -4  246.36   36.35
   4   7   5   82.06   16.62
  -4  -7  -5   78.66   19.36
   4   7   6    8.40   16.52
  -4  -7  -6    9.63   33.14
   4   7   7   -0.47   20.87
  -4  -7  -7   43.15   23.98
  -4  -7  -8   68.18   24.55
   4   8  -7   -9.54   21.81
  -4  -8   7   22.76   21.53
   4   8  -6    3.68   20.30
  -4  -8   6   16.81   18.41
   4   8  -5    7.27   17.47
  -4  -8   5   -5.57   17.37
   4   8  -4  199.52   18.51
  -4  -8   4  198.95   18.51
   4   8  -3  236.44   17.37
  -4  -8   3  246.07   18.60
   4   8  -2  181.96   20.11
  -4  -8   2  152.12   19.17
   4   8  -1   16.24   18.79
  -4  -8   1   35.60   18.98
   4   8   0   59.20   18.22
  -4  -8   0   45.42   18.41
   4   8   1   60.62   21.34
  -4  -8  -1   49.86   15.30
   4   8   2  180.16   17.66
  -4  -8  -2  196.12   18.79
   4   8   3   93.20   26.63
  -4  -8  -3  123.98   31.35
   4   8   4   -1.23   16.71
  -4  -8  -4    2.74   18.22
   4   8   5    6.04   11.99
  -4  -8  -5    0.66   15.39
   4   8   6   13.69   22.57
   4   9  -6   62.32   13.41
  -4  -9   6   91.40   20.21
   4   9  -5  258.73   22.95
  -4  -9   5  234.55   17.66
   4   9  -4  160.71   20.30
  -4  -9   4  202.45   23.13
   4   9  -3  126.06   21.91
  -4  -9   3  101.51   19.73
   4   9  -2    9.44   18.41
  -4  -9   2   11.61   16.81
   4   9  -1   81.11   17.94
  -4  -9   1   47.12   15.58
   4   9   0  121.24   23.89
  -4  -9   0  135.97   28.61
   4   9   1  210.66   20.68
  -4  -9  -1  178.84   19.83
   4   9   2   93.95   21.72
  -4  -9  -2  109.53   19.64
  -4  -9  -3  -15.11   28.14
   4   9   4   12.56   21.53
   4  10  -1  125.21   25.02
  -4 -10   1  112.56   23.42
  -5  14  -1  224.73   37.20
  -5  14  -2   92.63   26.63
   5 -13  -2   73.09   16.15
   5 -13   1   16.62   30.78
  -5  13  -1    2.27   31.92
   5 -13   2   21.53   27.10
  -5  13  -2   -1.32   34.28
   5 -13   3  179.03   22.76
  -5  13  -3  106.32   20.11
   5 -13   4  358.34   18.51
  -5  13  -4  404.14   17.94
   5 -13   5   -8.12   24.74
  -5  13  -5    5.67   19.64
   5 -12  -3   90.37   23.51
  -5  12   3  148.81   16.90
   5 -12  -2   -6.70   17.85
   5 -12  -1   43.15   14.26
  -5  12   1   85.27   14.35
   5 -12   0  -15.39   25.21
  -5  12   0   15.58   30.88
   5 -12   1   93.86   26.25
  -5  12  -1  131.44   38.05
   5 -12   2  243.43   21.62
  -5  12  -2  189.32   20.21
   5 -12   3  245.32   18.41
  -5  12  -3  251.74   18.79
   5 -12   4   33.71   16.62
  -5  12  -4   54.01   16.71
   5 -12   5   -6.04   23.42
  -5  12  -5   -9.16   17.75
   5 -12   6   43.34   13.22
  -5  12  -6   32.48   12.94
   5 -12   7   28.61   11.99
  -5  12  -7   57.13   12.65
   5 -11  -4  127.00   11.14
   5 -11  -3    2.17   23.98
  -5  11   3   23.32   20.11
   5 -11  -2  181.30   17.66
  -5  11   2  153.54   19.45
   5 -11  -1   40.32   12.75
  -5  11   1   35.88   13.31
   5 -11   0  392.72   19.17
  -5  11   0  373.17   19.64
   5 -11   1  258.35   26.91
  -5  11  -1  300.56   21.06
   5 -11   2   14.64   17.19
  -5  11  -2   10.01   17.47
   5 -11   3   46.27   17.47
  -5  11  -3   63.45   19.26
   5 -11   4   13.79   14.73
  -5  11  -4   14.07   15.67
   5 -11   5   95.56   16.15
  -5  11  -5   78.18   16.71
   5 -11   6  149.66   13.22
  -5  11  -6  189.32   18.32
   5 -11   7   41.17   13.03
  -5  11  -7   21.06   13.97
   5 -11   8   10.95   10.58
  -5  11  -8    5.95   13.69
   5 -11   9    4.25    8.59
   5 -10  -4    5.48   14.07
  -5  10   4    2.27    7.37
   5 -10  -3  416.61   25.97
  -5  10   3  388.09   17.00
   5 -10  -2  472.41   18.70
  -5  10   2  393.66   19.45
   5 -10  -1  318.59   20.77
  -5  10   1  319.35   18.22
   5 -10   0  110.67   13.60
  -5  10   0   99.71   15.39
   5 -10   1  252.12   14.92
  -5  10  -1  235.59   18.60
   5 -10   2    2.83   12.75
  -5  10  -2    8.59   13.03
   5 -10   3    9.54   13.03
  -5  10  -3   23.89   13.50
   5 -10   4  370.34   17.75
  -5  10  -4  348.43   18.13
   5 -10   5  360.71   20.11
  -5  10  -5  365.80   27.10
   5 -10   6   68.93   20.21
  -5  10  -6   62.70   23.80
   5 -10   7    3.40   11.99
  -5  10  -7   18.04   11.90
   5 -10   8   30.78   13.60
  -5  10  -8   63.74   10.20
   5 -10   9   19.64   12.75
  -5  10  -9   16.71   12.84
   5 -10  10   33.71   16.52
  -5  10 -10   38.05   12.75
   5  -9  -4  489.22   21.72
   5  -9  -3  245.79   12.65
  -5   9   3  267.41   13.88
   5  -9  -2   81.68   10.76
  -5   9   2   97.45   10.95
   5  -9  -1    6.42    8.97
  -5   9   1    2.17   10.67
   5  -9   0  157.03   11.52
  -5   9   0  142.77   12.56
   5  -9   1  161.75   12.18
  -5   9  -1  176.20   12.28
   5  -9   2  264.30   13.79
  -5   9  -2  255.23   14.45
   5  -9   3  137.77   12.46
  -5   9  -3  118.79   19.64
   5  -9   4  245.98   13.13
  -5   9  -4  249.00   20.58
   5  -9   5   28.42   11.61
  -5   9  -5   41.36   20.11
   5  -9   6   12.75   11.61
  -5   9  -6   -3.12   21.34
   5  -9   7   25.97   10.20
  -5   9  -7    4.72   16.90
   5  -9   8  140.98   14.73
  -5   9  -8  132.38   15.11
   5  -9   9  169.30   16.62
  -5   9  -9  161.18   17.09
   5  -9  10   74.41   16.34
  -5   9 -10   92.25   17.66
   5  -9  11   -0.57    9.06
  -5   9 -11   -9.63   14.73
   5  -8  -4  179.60    8.59
  -5   8   4  172.52    8.22
   5  -8  -3   13.03    7.84
  -5   8   3    1.79    7.65
   5  -8  -2   41.74    8.40
  -5   8   2   31.25    8.22
   5  -8  -1   65.72    7.46
  -5   8   1   74.22    8.40
   5  -8   0   99.15    9.54
  -5   8   0  107.46   14.64
   5  -8   1  394.42   17.66
  -5   8  -1  411.88   17.66
   5  -8   2  436.06   16.43
  -5   8  -2  411.32   17.09
   5  -8   3  206.79   13.13
  -5   8  -3  197.73   13.03
   5  -8   4    8.22   11.33
  -5   8  -4   -0.47   10.67
   5  -8   5    8.31    9.63
  -5   8  -5   19.45    9.44
   5  -8   6   11.71    9.63
  -5   8  -6   18.89    9.16
   5  -8   7  152.78   14.92
  -5   8  -7  136.44   13.22
   5  -8   8  165.62   15.20
  -5   8  -8  127.00   25.12
  -5   8  -9  141.83   14.54
   5  -8  10    3.21   11.14
  -5   8 -10    4.72    8.40
   5  -8  11   14.92   26.63
   5  -8  12   18.04   13.88
  -5   8 -12   -6.61   14.73
   5  -7  -4   10.01    5.48
  -5   7   4    4.63    4.44
   5  -7  -3   13.69    5.67
  -5   7   3    9.82    5.19
   5  -7  -2  979.66   45.04
  -5   7   2  937.93   30.12
   5  -7  -1 1215.16   38.53
  -5   7   1 1141.42   34.84
   5  -7   0  828.87   28.80
  -5   7   0  787.98   26.72
   5  -7   1   18.79    8.12
  -5   7  -1   27.95    7.74
   5  -7   2   58.83    7.37
  -5   7  -2   68.65    8.59
   5  -7   3    6.61    8.69
  -5   7  -3    6.42    8.69
   5  -7   4   -7.55    7.27
  -5   7  -4   13.97    8.22
   5  -7   5  315.29   15.96
  -5   7  -5  329.64   15.96
   5  -7   6  545.40   21.43
  -5   7  -6  561.93   21.53
   5  -7   7  267.60   15.96
  -5   7  -7  281.48   16.05
   5  -7   8   45.80   20.58
  -5   7  -8   43.15   10.29
   5  -7   9    3.59   10.76
  -5   7  -9    4.53   10.58
   5  -7  10    6.80   11.14
  -5   7 -10   -2.08   12.75
   5  -7  11    7.55   13.50
   5  -7  12  128.99   17.00
  -5   7 -12  115.48   14.82
   5  -7  13  120.77   10.58
  -5   7 -13  142.77   29.18
   5  -6  -5   84.32    5.19
  -5   6   5   88.67    4.91
   5  -6  -4  725.38   27.57
  -5   6   4  689.87   20.40
   5  -6  -3 2177.74   55.24
  -5   6   3 2128.92   53.63
   5  -6  -2 1820.33   49.38
  -5   6   2 1725.06   45.51
   5  -6  -1   83.38    7.55
  -5   6   1   85.08    6.99
   5  -6   0  144.85    8.59
  -5   6   0  167.61    9.73
   5  -6   1   17.75    6.61
  -5   6  -1   18.79    6.61
   5  -6   2    6.23    7.27
  -5   6  -2   14.07    6.99
   5  -6   3 1132.92   30.31
  -5   6  -3 1150.67   32.77
   5  -6   4  627.65   21.81
  -5   6  -4  634.44   23.70
   5  -6   5  400.55   23.98
  -5   6  -5  380.44   16.15
   5  -6   6  230.49   14.16
  -5   6  -6  217.56   13.97
   5  -6   8   64.96   12.75
  -5   6  -8   77.71   13.03
   5  -6   9  170.72   15.86
  -5   6  -9  163.17   15.30
   5  -6  10  267.13   18.13
  -5   6 -10  242.77   17.47
   5  -6  11  121.90   15.01
  -5   6 -11  128.04   15.96
   5  -6  12   -3.21   10.29
   5  -6  13    0.94   17.00
   5  -5  -6  883.92   30.31
  -5   5   6  863.52   21.43
   5  -5  -5  230.49    9.82
  -5   5   5  236.06    9.25
   5  -5  -4 1574.26   43.34
  -5   5   4 1522.14   39.28
   5  -5  -3   91.03    6.61
  -5   5   3  100.00    6.33
   5  -5  -2  692.52   22.85
  -5   5   2  632.27   20.58
   5  -5  -1  315.66   13.41
  -5   5   1  325.77   13.88
   5  -5   0   19.73    9.73
  -5   5   0   11.43    5.19
   5  -5   1  551.92   28.99
  -5   5  -1  543.14   18.04
   5  -5   2  778.07   25.49
  -5   5  -2  749.55   24.65
   5  -5   3  718.96   21.25
  -5   5  -3  691.01   21.53
   5  -5   4  496.21   17.00
  -5   5  -4  487.42   18.04
   5  -5   5   41.36    8.22
  -5   5  -5   38.71    8.12
   5  -5   6  124.55   10.39
  -5   5  -6  103.21   12.94
   5  -5   7  328.51   16.81
  -5   5  -7  325.58   16.05
   5  -5   8   65.15   12.18
  -5   5  -8   81.68   11.99
   5  -5   9  312.27   15.58
  -5   5  -9  350.51   16.43
   5  -5  10   93.10   14.64
  -5   5 -10   81.96   12.94
   5  -5  11    1.79   12.46
  -5   5 -11  -12.75   13.97
   5  -5  12   11.43   14.16
  -5   5 -12   33.62   17.00
   5  -5  13    0.85   11.14
  -5   5 -13    6.33   17.00
   5  -4 -11   46.17    7.93
  -5   4  11   48.53    9.25
   5  -4 -10    4.63   10.67
  -5   4  10    6.14    8.50
   5  -4  -9   35.41    7.08
  -5   4   9   33.05    6.14
   5  -4  -8  688.36   20.11
  -5   4   8  686.10   18.22
   5  -4  -7  775.33   22.10
  -5   4   7  786.09   20.21
   5  -4  -6   55.71    7.46
  -5   4   6   63.74    4.91
   5  -4  -5   -1.70    4.34
  -5   4   5    6.61    5.29
   5  -4  -4   42.68    5.19
  -5   4   4   45.04    6.80
   5  -4  -3   -1.61    3.78
  -5   4   3   -1.70    3.59
   5  -4  -2  358.72   15.49
  -5   4   2  376.00   13.60
   5  -4  -1  675.33   20.68
  -5   4   1  684.58   20.96
   5  -4   0 1878.88   49.38
  -5   4   0 1970.19   50.71
   5  -4   1  113.69    7.74
  -5   4  -1  117.84    8.03
   5  -4   2  323.31   14.54
  -5   4  -2  343.05   13.69
   5  -4   3  435.87   26.63
  -5   4  -3  450.69   17.47
   5  -4   4  255.04   12.65
  -5   4  -4  232.95   19.26
   5  -4   5  335.78   14.54
   5  -4   6  367.41   14.64
  -5   4  -6  368.45   14.26
   5  -4   7  331.81   13.50
  -5   4  -7  358.53   15.01
   5  -4   8   12.75   10.67
  -5   4  -8    7.65   10.86
   5  -4   9    9.54   11.99
  -5   4  -9    4.15   11.61
   5  -4  10  112.56   14.92
  -5   4 -10  119.26   15.20
   5  -4  11    1.79   12.56
  -5   4 -11   -2.17   11.61
   5  -4  12   27.19   15.58
  -5   4 -12   26.34   14.64
   5  -4  13   68.65   12.84
  -5   4 -13   75.26   13.88
   5  -4  14   49.86   15.86
  -5   4 -14   20.30   13.88
   5  -3 -14   37.20   13.88
  -5   3  14   37.30   13.69
   5  -3 -13   33.80   13.22
  -5   3  13   58.83   11.14
   5  -3 -12   37.96   20.40
   5  -3 -11   -1.79   11.80
  -5   3  11   -5.38   10.67
   5  -3 -10  363.82   16.62
  -5   3  10  371.85   15.96
   5  -3  -9  398.19   15.30
  -5   3   9  419.72   14.45
   5  -3  -8  619.34   20.68
  -5   3   8  641.53   19.55
   5  -3  -7  126.06    8.12
  -5   3   7  127.95    7.55
   5  -3  -6   74.60    5.85
  -5   3   6   79.13    5.48
   5  -3  -5   56.66    6.04
  -5   3   5   51.37    4.72
   5  -3  -4   22.10    5.00
  -5   3   4   16.52    3.97
   5  -3  -3  109.44    6.80
  -5   3   3   98.77    6.33
   5  -3  -2 2134.96   57.03
  -5   3   2 2040.06   53.73
   5  -3  -1 2512.57   65.53
  -5   3   1 2572.25   67.89
   5  -3   0 2980.26   79.79
  -5   3   0 2971.48   77.90
   5  -3   1  170.25    9.73
  -5   3  -1  169.30    9.06
   5  -3   2   40.70    6.33
  -5   3  -2   43.06    5.48
  -5   3  -3  555.60   18.41
   5  -3   4  374.77   15.49
  -5   3  -4  302.92   16.05
   5  -3   5  992.41   45.80
  -5   3  -5  974.47   31.35
   5  -3   6  798.37   36.45
  -5   3  -6  775.99   41.45
   5  -3   7   13.97    7.93
  -5   3  -7   12.37    7.93
   5  -3   8   -3.02    7.55
  -5   3  -8   -3.87    7.37
   5  -3   9   19.26   17.75
  -5   3  -9   -1.23   12.18
   5  -3  10  109.63   23.80
  -5   3 -10  126.72   16.15
   5  -3  11  124.74   16.81
  -5   3 -11  130.87   18.13
   5  -3  12  112.27   16.34
  -5   3 -12  119.26   18.60
   5  -3  13  183.66   17.66
  -5   3 -13  169.40   19.55
   5  -3  14   17.75   11.71
  -5   3 -14  -12.94   20.87
   5  -2 -14   48.82   31.16
  -5   2  14   56.94   20.68
   5  -2 -13   64.11   18.41
  -5   2  13   56.09   14.73
   5  -2 -12   42.30   15.11
  -5   2  12   51.46   18.22
   5  -2 -11  145.70   15.77
  -5   2  11  141.73   14.16
   5  -2 -10  163.07   19.92
  -5   2  10  193.19   11.61
   5  -2  -9  228.42   12.28
  -5   2   9  242.96   18.22
   5  -2  -8   85.55    8.31
  -5   2   8   82.91    7.18
   5  -2  -7    1.23    6.61
  -5   2   7    0.38    5.19
   5  -2  -6   50.23    6.42
  -5   2   6   59.49    5.85
   5  -2  -5  305.09   13.03
  -5   2   5  312.83   17.37
   5  -2  -4 1141.79   35.22
  -5   2   4 1096.94   29.46
   5  -2  -3 1589.94   43.15
  -5   2   3 1580.40   44.47
   5  -2  -2 1448.49   42.68
  -5   2   2 1471.05   42.02
   5  -2  -1 1372.47   39.56
  -5   2   1 1431.96   38.62
   5  -2   0  232.29   11.33
  -5   2   0  238.90   10.95
   5  -2   1  477.42   17.47
  -5   2  -1  482.23   18.60
  -5   2  -2  254.57   13.31
   5  -2   3  693.74   23.80
  -5   2  -3  707.81   24.55
   5  -2   4  532.56   19.07
  -5   2  -4  520.95   19.17
   5  -2   5  105.57    9.06
  -5   2  -5   98.49    9.25
   5  -2   6   65.63    9.25
  -5   2  -6   59.30    9.73
   5  -2   7    4.63    7.27
  -5   2  -7   -8.31    8.12
   5  -2   8   91.12   10.86
  -5   2  -8   77.15   11.24
   5  -2   9  222.75   13.03
  -5   2  -9  209.72   14.73
   5  -2  10   50.52   13.50
  -5   2 -10   72.99   14.16
   5  -2  11   39.47   15.67
  -5   2 -11   31.92   16.81
   5  -2  12   16.34   16.62
  -5   2 -12   66.38   17.85
   5  -2  13    8.31   15.49
  -5   2 -13   39.28   10.39
   5  -2  14   10.48   16.71
  -5   2 -14    3.78   17.28
   5  -2  15   57.98   15.67
  -5   2 -15   -0.57   16.24
  -5   1  15   -3.49   20.21
   5  -1 -14   17.09   24.74
  -5   1  14   53.16   26.25
   5  -1 -13  134.65   19.73
  -5   1  13  100.28   17.28
   5  -1 -12  121.15   16.90
  -5   1  12  118.79   13.22
   5  -1 -11   91.69   15.20
  -5   1  11   90.46   10.67
   5  -1 -10   11.99   11.24
  -5   1  10   -3.97   10.29
   5  -1  -9  343.14   15.30
  -5   1   9  351.26   14.73
   5  -1  -8   56.47    9.63
  -5   1   8   62.98    8.40
   5  -1  -7  293.76   13.41
  -5   1   7  292.62   12.46
   5  -1  -6 2374.80   88.10
  -5   1   6 2309.74   58.45
   5  -1  -5 1518.27   41.92
  -5   1   5 1537.44   40.60
   5  -1  -4 1097.79   32.39
  -5   1   4 1024.99   26.53
   5  -1  -3   60.72    6.04
  -5   1   3   47.31    5.19
   5  -1  -2  290.92   11.71
  -5   1   2  298.38   11.43
   5  -1  -1   -1.70    4.72
  -5   1   1   -2.74    4.44
   5  -1   0 1282.20   38.43
  -5   1   0 1228.19   35.79
   5  -1   2 1315.91   35.69
  -5   1  -2 1236.22   48.25
   5  -1   3  135.41    8.97
  -5   1  -3  137.67   10.20
   5  -1   4  157.88    9.25
  -5   1  -4  165.81    9.73
   5  -1   5  397.63   15.39
  -5   1  -5  390.36   16.24
   5  -1   6    0.28    7.55
  -5   1  -6   -0.09    7.74
   5  -1   7  472.13   19.36
  -5   1  -7  494.13   22.76
   5  -1   8  325.11   15.77
  -5   1  -8  329.55   17.94
   5  -1   9  123.23   12.46
  -5   1  -9  148.44   15.96
   5  -1  10    1.79   11.43
  -5   1 -10    6.61   13.22
   5  -1  11   10.58   13.13
  -5   1 -11    0.85   17.28
   5  -1  12    2.36    9.44
  -5   1 -12   -9.54   18.04
   5  -1  13   97.26   22.57
  -5   1 -13   54.67   12.37
   5  -1  14   52.12   17.85
  -5   1 -15   91.88   20.40
   5   0 -15   89.14   27.19
   5   0 -14  106.51   16.90
  -5   0  14   22.00   11.71
   5   0 -13   13.88   17.75
  -5   0  13   27.86   11.99
   5   0 -12  -11.24   11.71
  -5   0  12    2.83    9.91
   5   0 -11   71.01   13.50
  -5   0  11   74.60   11.14
   5   0 -10    4.25   11.90
  -5   0  10    6.42    8.97
   5   0  -9   54.77   11.61
  -5   0   9   46.55    8.31
   5   0  -8  552.11   19.36
  -5   0   8  555.60   17.75
   5   0  -7 1431.40   42.40
  -5   0   7 1418.46   42.77
   5   0  -6  189.23   11.24
  -5   0   6  176.95    9.82
   5   0  -5   43.06    6.89
  -5   0   5   57.22    6.42
   5   0  -4  195.84   10.01
  -5   0   4  210.66   10.01
   5   0  -3  390.92   16.62
  -5   0   3  393.47   16.15
   5   0  -2  260.52   10.48
  -5   0   2  255.23   11.24
   5   0  -1 1566.61   45.42
  -5   0   1 1548.48   41.55
   5   0   0  562.11   29.46
   5   0   1    3.30    5.38
  -5   0  -1   14.73    5.85
   5   0   2    2.27    4.91
  -5   0  -2   -3.21    4.91
   5   0   3   92.73    7.55
  -5   0  -3  100.09   12.56
   5   0   4   -2.17    5.95
  -5   0  -4   -9.73    7.37
   5   0   5   29.74    7.65
  -5   0  -5   37.01    8.31
   5   0   6  563.72   21.15
  -5   0  -6  585.34   21.81
   5   0   7  250.89   15.11
  -5   0  -7  252.97   15.30
   5   0   8   21.34   11.24
  -5   0  -8    9.63   12.28
   5   0   9   24.93   13.41
  -5   0  -9   32.95   20.77
   5   0  10  146.36   14.45
  -5   0 -10  163.54   18.04
   5   0  11   81.30   15.20
  -5   0 -11   50.90   16.24
   5   0  12   92.73   15.67
  -5   0 -12  140.22   13.88
   5   0  13   43.15   16.81
  -5   0 -13  102.92   35.69
   5   1 -16   78.09   18.60
   5   1 -14   -6.23   13.03
  -5  -1  14    4.63   25.78
   5   1 -13   11.71   17.00
  -5  -1  13   39.85   13.41
   5   1 -12   -4.82   17.66
  -5  -1  12   13.31   12.94
   5   1 -11  278.08   18.13
  -5  -1  11  286.49   15.49
   5   1 -10  600.45   22.76
  -5  -1  10  611.03   28.42
   5   1  -9  404.24   18.04
  -5  -1   9  379.12   15.01
   5   1  -8  791.47   28.23
  -5  -1   8  775.42   26.16
   5   1  -7   12.94    8.50
  -5  -1   7   14.54    6.89
   5   1  -6   59.02    7.37
  -5  -1   6   55.99    7.46
   5   1  -5  151.08    9.82
  -5  -1   5  137.77    8.69
   5   1  -4 2329.48   57.41
  -5  -1   4 2302.94   58.45
   5   1  -3 2207.48   59.96
  -5  -1   3 2114.56   52.88
   5   1  -2  879.67   31.25
  -5  -1   2  823.48   26.16
   5   1  -1  222.37    9.91
   5   1   0   14.64    5.00
  -5  -1   0   18.04    4.63
   5   1   1  555.13   21.62
  -5  -1  -1  551.54   19.64
   5   1   2  283.56   12.84
  -5  -1  -2  304.52   14.45
   5   1   3  965.03   30.78
  -5  -1  -3  972.39   29.65
   5   1   4  435.21   17.00
  -5  -1  -4  478.83   19.83
   5   1   5  477.98   18.13
  -5  -1  -5  491.86   19.26
   5   1   6  333.61   15.58
  -5  -1  -6  307.64   17.28
   5   1   7   40.32   10.76
  -5  -1  -7   23.32   11.14
   5   1   8   -8.12   12.37
  -5  -1  -8    8.88   13.41
   5   1   9  387.24   19.83
  -5  -1  -9  399.42   22.57
   5   1  10  548.80   20.11
  -5  -1 -10  508.39   23.04
   5   1  11  118.13   28.99
  -5  -1 -11   89.61   18.60
   5   1  12   -1.32   16.34
   5   2 -14   -6.04   17.85
  -5  -2  14    7.27   22.38
   5   2 -13   19.45   17.09
  -5  -2  13   27.19   17.75
   5   2 -12   55.14   15.30
  -5  -2  12   28.99   11.33
   5   2 -11   97.35   17.28
  -5  -2  11  131.72   21.06
   5   2 -10  142.39   15.30
  -5  -2  10  147.87   21.91
   5   2  -9   84.32   13.31
  -5  -2   9   72.80   11.43
   5   2  -8  107.93   12.84
  -5  -2   8  114.35   10.86
   5   2  -7  344.18   15.49
  -5  -2   7  359.48   15.30
   5   2  -6   18.32    8.78
  -5  -2   6   17.56    7.74
   5   2  -5  608.29   23.89
  -5  -2   5  569.86   22.57
   5   2  -4  628.31   23.32
  -5  -2   4  603.10   20.30
  -5  -2   3  100.09    7.93
   5   2  -2    2.55    6.89
  -5  -2   2    6.52    7.08
   5   2  -1    5.76    6.80
  -5  -2   1   -1.89    6.33
   5   2   0   26.16    7.08
  -5  -2   0   35.13    6.99
   5   2   1   20.02    5.48
  -5  -2  -1   12.28    5.76
   5   2   2  193.29   11.33
  -5  -2  -2  197.07   11.61
   5   2   3  707.72   23.70
  -5  -2  -3  695.73   25.12
   5   2   4  137.77   10.86
  -5  -2  -4  136.63   11.14
   5   2   5  216.71   13.13
  -5  -2  -5  236.91   20.30
   5   2   6  372.89   16.62
  -5  -2  -6  341.44   16.62
   5   2   7   29.37   11.33
  -5  -2  -7   27.76   12.84
   5   2   8   95.65   13.97
  -5  -2  -8   93.86   15.39
   5   2   9  170.53   16.90
  -5  -2  -9  153.06   16.34
   5   2  10   43.81   16.15
  -5  -2 -10   91.22   29.08
   5   2  11    1.13   35.98
  -5  -2 -11    5.76   36.26
   5   3 -15   -6.04   30.50
  -5  -3  15   -8.22   25.21
   5   3 -14  203.68   23.04
  -5  -3  14  193.67   23.23
   5   3 -13   79.41   24.17
  -5  -3  13   69.87   21.06
   5   3 -12   19.73   15.86
  -5  -3  12    6.42   24.36
   5   3 -11   -6.89   17.85
  -5  -3  11    7.84   19.45
   5   3 -10   21.72   16.62
  -5  -3  10    6.42   19.45
   5   3  -9   11.33   13.31
  -5  -3   9   12.75   12.18
   5   3  -8  172.33   12.94
  -5  -3   8  183.75   11.80
   5   3  -7  796.38   28.14
  -5  -3   7  796.10   28.89
   5   3  -6  487.90   19.64
  -5  -3   6  490.92   18.89
   5   3  -5   10.86    9.54
  -5  -3   5   -0.76    8.31
   5   3  -4    2.83    8.88
  -5  -3   4   29.08    8.40
   5   3  -3  279.03   13.69
  -5  -3   3  283.37   12.94
   5   3  -2  113.12   10.39
  -5  -3   2  103.77    9.73
   5   3  -1  316.51   15.49
  -5  -3   1  292.34   15.39
   5   3   0  899.12   28.04
  -5  -3   0  891.28   27.19
   5   3   1  630.38   21.91
  -5  -3  -1  648.70   21.06
   5   3   2   96.50    9.82
  -5  -3  -2   80.45   10.01
   5   3   3  140.41   11.52
  -5  -3  -3  115.01   11.71
   5   3   4  114.35   11.24
  -5  -3  -4   95.18   11.43
   5   3   5   42.21   10.76
  -5  -3  -5   58.17   17.19
   5   3   6  348.15   18.60
  -5  -3  -6  317.84   19.07
   5   3   7  193.29   14.07
  -5  -3  -7  157.12   14.82
   5   3   8    6.23   17.28
  -5  -3  -8    8.40   17.19
   5   3   9   12.18   23.61
  -5  -3  -9   -9.91   22.00
  -5  -3 -10    9.35   20.87
  -5  -3 -12   61.00   13.41
   5   4 -14  178.18   23.42
  -5  -4  14  148.91   18.13
   5   4 -13   60.53   21.34
  -5  -4  13   90.37   31.16
   5   4 -12   14.07   14.45
  -5  -4  12    1.42   25.21
   5   4 -11  154.39   19.55
  -5  -4  11  163.26   15.39
   5   4 -10  170.15   19.17
  -5  -4  10  181.20   15.30
   5   4  -9  107.17   16.52
  -5  -4   9  107.36   14.82
   5   4  -8  281.95   17.28
  -5  -4   8  285.26   17.47
   5   4  -7  369.11   18.22
  -5  -4   7  350.51   17.66
   5   4  -6   66.19   11.52
  -5  -4   6   56.09   11.05
  -5  -4   5   30.22   12.75
   5   4  -4   -0.19   10.58
  -5  -4   4   -0.19    8.03
   5   4  -3  285.64   15.58
  -5  -4   3  292.91   15.39
   5   4  -2  128.42   10.95
  -5  -4   2  154.39   11.61
   5   4  -1 1517.13   43.34
  -5  -4   1 1496.64   43.15
   5   4   0 1115.73   29.84
  -5  -4   0 1119.79   31.54
   5   4   1   65.15    9.06
  -5  -4  -1   45.51    8.69
   5   4   2   44.00   10.10
  -5  -4  -2   69.12   10.58
   5   4   3  167.51   12.75
  -5  -4  -3  188.19   13.88
   5   4   4  372.41   19.36
  -5  -4  -4  384.12   19.36
   5   4   5  151.55   14.73
  -5  -4  -5  150.61   15.86
   5   4   6  145.89   16.05
  -5  -4  -6  109.63   24.27
   5   4   7   91.78   18.22
  -5  -4  -7  100.09   32.10
   5   4   8    2.36   14.64
  -5  -4  -8   -8.59   27.57
   5   4   9  -12.28   18.32
  -5  -4  -9   -0.76   28.71
  -5  -4 -10    6.99   14.07
   5   5 -12   29.08   19.45
  -5  -5  12   42.30   19.83
   5   5 -11  206.13   24.83
  -5  -5  11  236.82   21.15
   5   5 -10  567.12   24.36
  -5  -5  10  570.99   21.15
   5   5  -9   -3.12   16.24
  -5  -5   9  -10.95   20.49
   5   5  -8  -13.03   14.92
  -5  -5   8  -17.09   12.56
   5   5  -7   13.22   13.50
  -5  -5   7    2.93   12.46
   5   5  -6   14.35   21.06
   5   5  -5  176.67   13.31
  -5  -5   5  161.37   12.56
   5   5  -4  670.23   23.42
  -5  -5   4  655.22   22.47
   5   5  -3  840.67   25.87
  -5  -5   3  834.34   26.53
   5   5  -2  300.37   18.04
  -5  -5   2  309.62   15.96
   5   5  -1   25.59   10.67
  -5  -5   1   19.45   10.39
   5   5   0  106.51   11.90
  -5  -5   0   63.93   10.76
   5   5   1    7.08   11.90
  -5  -5  -1    8.50   12.18
   5   5   2  265.71   16.15
  -5  -5  -2  248.34   15.67
   5   5   3  709.51   24.27
  -5  -5  -3  778.73   37.39
   5   5   4   85.83   15.86
  -5  -5  -4   97.16   14.92
   5   5   5   11.52   14.54
  -5  -5  -5    9.82   15.96
   5   5   6   -5.10    8.88
  -5  -5  -6   15.96   24.17
   5   5   7    3.78   25.49
  -5  -5  -7    7.84   19.17
   5   5   8   16.52   29.56
  -5  -5  -8   43.91   31.54
  -5  -5  -9   34.47   30.88
  -5  -5 -10   82.62   14.73
   5   6 -11   59.20   23.61
  -5  -6  11   31.82   13.79
   5   6 -10  -19.83   23.23
  -5  -6  10   -2.55    7.18
   5   6  -9  -10.01   27.10
  -5  -6   9  -15.67   21.72
   5   6  -8   52.69   16.71
  -5  -6   8    3.12   20.11
   5   6  -7  135.88   15.39
  -5  -6   7  185.07    8.59
   5   6  -6  194.42   15.67
  -5  -6   6  216.42   13.97
   5   6  -5  169.40   17.09
  -5  -6   5  182.24   13.88
   5   6  -4  136.73   16.34
  -5  -6   4  151.27   15.11
   5   6  -3   20.58   11.14
  -5  -6   3    8.69   11.24
   5   6  -2    8.69   11.80
  -5  -6   2   17.28   12.56
   5   6  -1   17.75   12.37
  -5  -6   1    5.00   12.46
   5   6   0  118.88   14.73
  -5  -6   0   98.86   14.92
   5   6   1  395.17   20.40
  -5  -6  -1  383.37   21.25
   5   6   2  103.49   16.62
  -5  -6  -2  124.83   16.90
   5   6   3   14.35   17.28
  -5  -6  -3   -5.00   17.28
   5   6   4   23.98   16.62
  -5  -6  -4   26.06   15.39
   5   6   5   18.60   18.79
  -5  -6  -5   52.69   15.86
   5   6   6   29.18   19.17
  -5  -6  -6   -6.23   23.61
   5   6   7   14.07   22.47
  -5  -6  -7    1.32   22.28
   5   6   8   19.17   24.36
  -5  -6  -8   21.25   11.33
   5   7  -9  -21.81   26.34
  -5  -7   9   64.87   16.05
   5   7  -8  129.27   16.62
  -5  -7   8   32.77   14.64
   5   7  -7   89.42   13.31
  -5  -7   7  130.21   20.02
   5   7  -6  135.50   16.71
  -5  -7   6  143.90   15.86
   5   7  -5  -15.58   17.94
  -5  -7   5   -4.44   17.66
   5   7  -4   11.05   18.51
  -5  -7   4    9.35   17.28
   5   7  -3   91.12   15.30
  -5  -7   3   88.48   17.47
   5   7  -2  155.05   16.62
  -5  -7   2  151.08   16.24
   5   7  -1  175.54   16.81
  -5  -7   1  188.19   17.66
   5   7   0  137.48   17.56
  -5  -7   0  129.84   16.34
   5   7   1   82.43   28.42
  -5  -7  -1  101.41   18.79
   5   7   2  -12.56   19.26
  -5  -7  -2   -7.08   20.96
   5   7   3    8.31   15.49
  -5  -7  -3    2.83   19.07
   5   7   4   -5.57   10.48
  -5  -7  -4   23.89   31.07
   5   7   5   70.16   18.04
  -5  -7  -5   60.43   13.79
   5   7   6   84.98   18.60
  -5  -7  -6  127.95   31.92
   5   7   7   -3.87   19.83
  -5  -7  -7   66.19   15.86
   5   8  -6    7.84   11.43
  -5  -8   6   -4.44   11.80
   5   8  -5   49.76   17.66
  -5  -8   5  112.74   18.79
   5   8  -4  166.94   23.32
  -5  -8   4  146.93   22.85
   5   8  -3  274.78   21.91
  -5  -8   3  289.13   23.13
   5   8  -2  158.26   17.28
  -5  -8   2  186.40   23.51
   5   8  -1   40.79   17.47
  -5  -8   1   56.09   16.71
   5   8   0   -6.70   15.01
  -5  -8   0   11.14   16.15
   5   8   1    8.40   21.62
  -5  -8  -1   -9.16   22.10
   5   8   2   11.99   18.60
  -5  -8  -2   33.52   19.07
   5   8   3    7.37   22.47
  -5  -8  -3   -3.78   28.33
  -5  -8  -4  134.56   37.77
   5   9  -2    2.55    8.59
  -5  -9   2    6.80   11.14
   5   9  -1    3.78   14.35
  -5  -9   1   -5.48   18.51
   5   9   0    1.98   18.51
  -5  -9   0    0.47   18.79
   5   9   1   10.20   15.96
  -5  -9  -1  -11.90   15.39
   5   9   3   87.15   17.28
   6 -14   2   66.19   18.60
   6 -13  -2   92.54   18.13
  -6  13   2   84.70   25.21
   6 -13   2    3.21   41.92
  -6  13  -2   28.23   31.82
   6 -13   3   25.21   20.68
  -6  13  -3   28.89   18.60
   6 -13   4   47.78   30.50
  -6  13  -4   42.96   27.76
   6 -13   5    3.02   14.16
  -6  13  -5   20.02    9.91
   6 -12  -4  177.71   13.88
   6 -12  -3  360.04   32.48
   6 -12  -2   27.86   33.33
  -6  12   2   28.33   18.22
  -6  12   1    4.06   23.51
   6 -12   0   27.10   25.31
  -6  12   0  -10.29   38.81
   6 -12   1  -15.30   23.23
  -6  12  -1    7.18   17.66
   6 -12   2   58.17   18.32
  -6  12  -2   55.43   18.22
   6 -12   3  192.44   18.22
  -6  12  -3  207.26   18.13
   6 -12   4  194.33   16.34
  -6  12  -4  173.18   18.70
   6 -12   5   18.41   19.73
  -6  12  -5    9.35   13.31
   6 -12   6   11.05   20.49
  -6  12  -6   -1.98   18.22
   6 -12   7   39.28   27.95
  -6  12  -7   21.43   29.84
   6 -11  -4   55.43    9.91
  -6  11   4   23.98    8.97
   6 -11  -3   12.37   21.72
  -6  11   3   37.20   22.10
   6 -11  -2   14.26   25.12
  -6  11   2   18.79   18.51
   6 -11  -1   56.56   16.81
  -6  11   1   31.92   23.80
   6 -11   0  794.12   27.19
  -6  11   0  780.52   27.95
   6 -11   1  338.70   16.71
  -6  11  -1  373.17   19.64
   6 -11   2  157.22   16.24
  -6  11  -2  165.15   17.19
   6 -11   3   -8.03   15.01
  -6  11  -3   16.05   15.58
   6 -11   4   11.14   17.66
  -6  11  -4   27.38   16.34
   6 -11   5    1.23   25.40
  -6  11  -5    0.85   26.34
   6 -11   6   21.53   27.76
  -6  11  -6   15.11   27.48
   6 -11   7  164.02   14.64
  -6  11  -7  144.38   33.80
   6 -11   8  151.18   14.64
  -6  11  -8  137.86   14.54
   6 -10  -4   20.58   10.10
  -6  10   4    1.13   10.20
   6 -10  -3   63.36   11.05
  -6  10   3   50.23   10.95
   6 -10  -2  330.11   19.26
  -6  10   2  360.42   19.07
   6 -10  -1  330.49   15.49
  -6  10   1  324.54   15.96
   6 -10   0  255.04   18.51
  -6  10   0  281.48   18.51
   6 -10   1   37.39   12.84
  -6  10  -1   41.92   12.94
   6 -10   2  180.54   15.30
  -6  10  -2  189.80   15.86
   6 -10   3    3.12   13.97
  -6  10  -3   17.47   23.51
   6 -10   4   21.72   13.13
  -6  10  -4    4.82   22.66
   6 -10   5  163.92   12.37
  -6  10  -5  159.30   17.00
   6 -10   6  135.41   12.28
  -6  10  -6  135.88   17.56
   6 -10   7  100.85   17.85
  -6  10  -7  102.26   25.68
   6 -10   8   67.70   17.75
  -6  10  -8   73.09   15.96
   6 -10   9   -6.99   15.77
  -6  10  -9   25.59   13.79
   6 -10  10   -2.17   10.29
  -6  10 -10    1.32   11.80
   6  -9  -4  119.45   11.61
  -6   9   4  125.02    9.16
   6  -9  -3  346.73   14.82
  -6   9   3  338.99   14.54
   6  -9  -2  120.39   20.77
  -6   9   2  168.36   12.65
   6  -9  -1    0.76    9.82
  -6   9   1    1.13   10.95
   6  -9   0   42.11   10.76
  -6   9   0   17.75   16.81
   6  -9   1   32.58   10.39
  -6   9  -1   38.90   10.10
   6  -9   2   -0.09   11.33
  -6   9  -2    4.06   10.58
   6  -9   3   39.09   10.48
  -6   9  -3   49.76   12.28
   6  -9   4  608.29   19.83
  -6   9  -4  599.79   20.11
   6  -9   5  112.18   14.64
  -6   9  -5  134.08   14.54
   6  -9   6   76.67   12.75
  -6   9  -6   49.29   11.90
   6  -9   7   19.64   15.96
  -6   9  -7   35.22   11.99
   6  -9   8   49.20   11.90
  -6   9  -8    6.80    9.63
   6  -9   9   -1.70    6.89
  -6   9  -9    1.04    6.33
   6  -9  10   -1.61   13.79
  -6   9 -10    8.50    7.27
   6  -8  -5  294.04   12.94
  -6   8   5  264.58    9.16
   6  -8  -4  243.81   12.56
  -6   8   4  223.69   18.70
   6  -8  -3   99.15   10.48
  -6   8   3   97.16   12.46
   6  -8  -2    1.61    7.37
  -6   8   2    6.42    7.37
   6  -8  -1   50.33    9.35
  -6   8   1   35.88    9.54
   6  -8   0    3.21    8.50
  -6   8   0    0.19    8.12
   6  -8   1  260.33   12.37
  -6   8  -1  234.93   11.99
   6  -8   2  742.00   23.80
  -6   8  -2  731.23   23.42
   6  -8   3  830.66   27.01
  -6   8  -3  812.81   29.65
   6  -8   4  191.78   12.46
  -6   8  -4  186.11   12.37
   6  -8   5   78.75   10.39
  -6   8  -5   86.21   11.52
   6  -8   6   11.80   12.56
  -6   8  -6   19.55   10.10
   6  -8   7  187.72   13.88
  -6   8  -7  178.75   14.16
   6  -8   8  150.33   15.77
  -6   8  -8  170.63   15.39
  -6   8  -9  156.37   15.58
   6  -8  10   25.87   10.29
  -6   8 -10   -3.68   16.71
   6  -7  -5  200.84   10.01
  -6   7   5  194.99    8.69
   6  -7  -4    4.34    5.57
  -6   7   4    5.19    5.19
   6  -7  -3  162.79    9.91
  -6   7   3  172.89    8.97
   6  -7  -2   -3.87    6.70
  -6   7   2    4.25    6.52
   6  -7  -1  350.89   14.54
  -6   7   1  323.88   13.50
   6  -7   0  966.44   30.78
  -6   7   0  981.65   29.56
   6  -7   1 1431.87   43.34
  -6   7  -1 1390.23   40.89
   6  -7   2 1541.12   42.87
  -6   7  -2 1563.78   42.40
   6  -7   3   25.02    9.25
  -6   7  -3   19.17    9.06
   6  -7   4   11.80    9.91
  -6   7  -4    4.91   10.48
   6  -7   5   57.69   11.24
  -6   7  -5   56.28   10.95
   6  -7   6  565.80   18.22
  -6   7  -6  600.64   18.41
   6  -7   7  247.96   16.34
  -6   7  -7  247.96   16.90
   6  -7   8  159.39   25.02
  -6   7  -8  193.57   17.66
   6  -7   9   51.93   11.90
  -6   7  -9   67.23   13.31
   6  -7  10   -2.17   13.88
  -6   7 -10    8.69   13.97
   6  -7  11    7.55    9.35
  -6   7 -11   10.29   16.62
   6  -6  -6  191.02    8.97
  -6   6   6  199.71    8.22
   6  -6  -5    1.13    6.52
  -6   6   5    7.55    5.38
   6  -6  -4   -0.09    5.38
  -6   6   4  -11.52    7.84
   6  -6  -3  388.09   15.67
  -6   6   3  351.07   23.04
   6  -6  -2 1389.75   40.79
  -6   6   2 1437.25   66.95
   6  -6  -1 1330.83   36.26
  -6   6   1 1313.46   52.31
   6  -6   0   39.28    7.55
  -6   6   0   59.11    8.31
   6  -6   1    7.93    6.99
  -6   6  -1    8.03    7.18
   6  -6   2   85.36    8.88
  -6   6  -2   98.86    9.35
   6  -6   3   85.08    9.25
  -6   6  -3  101.79    8.88
   6  -6   4   81.68   10.48
  -6   6  -4   75.82   10.10
   6  -6   5 1217.52   36.54
  -6   6  -5 1261.05   38.81
   6  -6   6  154.48   12.56
  -6   6  -6  153.63   11.52
   6  -6   8   48.35   13.13
  -6   6  -8   44.00   13.03
   6  -6   9   46.65   13.13
  -6   6  -9   58.83   12.65
   6  -6  10    4.63    5.67
  -6   6 -10   15.77   11.14
   6  -6  11    7.84   15.77
  -6   6 -11   33.62   11.14
   6  -6  12   63.17    9.63
  -6   6 -12   62.04   13.31
   6  -5  -9  149.85    7.84
  -6   5   9  158.92    6.61
   6  -5  -8   -0.57    6.61
  -6   5   8    0.28    6.42
   6  -5  -7   42.11    6.61
  -6   5   7   32.29    5.57
   6  -5  -6   58.64    6.80
  -6   5   6   61.19    5.67
   6  -5  -5  649.08   19.17
  -6   5   5  626.70   18.79
   6  -5  -4 1861.98   50.80
  -6   5   4 1891.91   51.46
   6  -5  -3  681.85   21.91
  -6   5   3  671.74   20.21
   6  -5  -2  803.66   25.97
  -6   5   2  759.28   24.74
   6  -5  -1   -0.47    5.57
  -6   5   1    5.76    6.52
   6  -5   0   26.25    5.67
  -6   5   0   26.25    5.29
   6  -5   1   37.49    6.14
  -6   5  -1   32.67    6.23
   6  -5   2  692.61   25.21
  -6   5  -2  711.12   24.55
   6  -5   3 1026.88   42.30
  -6   5  -3 1018.19   31.35
   6  -5   4  423.31   16.81
  -6   5  -4  448.14   17.56
   6  -5   5   91.78   10.39
  -6   5  -5   93.86    9.35
   6  -5   6   -5.57   10.76
  -6   5  -6    8.12   13.50
   6  -5   7  393.47   17.75
  -6   5  -7  399.80   17.09
   6  -5   8   48.63   13.31
  -6   5  -8   29.18   12.65
   6  -5   9  269.11   19.36
  -6   5  -9  264.77   18.41
   6  -5  10  148.25   13.03
  -6   5 -10  172.99   11.99
   6  -5  11   50.99   27.95
  -6   5 -11   47.78   14.54
   6  -5  12   32.01   23.42
  -6   5 -12   19.64   21.72
   6  -5  13    1.70   15.01
  -6   5 -13    4.44   15.86
   6  -4 -12   48.53   20.40
  -6   4  12   67.51   16.05
   6  -4 -11  180.35   14.64
  -6   4  11  193.29   12.65
   6  -4 -10   12.46   13.22
  -6   4  10   10.29    8.59
   6  -4  -9    6.04   10.29
  -6   4   9   20.68    6.14
   6  -4  -8  226.90   11.99
  -6   4   8  227.47   10.95
   6  -4  -7  593.46   20.02
  -6   4   7  589.69   19.36
   6  -4  -6  622.92   19.17
  -6   4   6  599.41   18.13
   6  -4  -5  442.01   16.52
  -6   4   5  438.70   15.39
   6  -4  -4  657.67   23.61
  -6   4   4  678.64   30.03
   6  -4  -3    5.19    5.38
  -6   4   3    4.91    5.10
   6  -4  -2    4.53    5.19
  -6   4   2    3.40    4.72
   6  -4  -1 2120.32   56.18
  -6   4   1 2152.33   54.77
   6  -4   0  674.01   24.36
  -6   4   0  651.72   23.13
   6  -4   1  571.09   19.55
  -6   4  -1  551.07   18.79
   6  -4   2  297.53   14.82
  -6   4  -2  305.47   15.30
   6  -4   3  209.62   11.71
  -6   4  -3  199.80   11.24
   6  -4   4   14.64    6.70
  -6   4  -4   14.54    6.52
   6  -4   5   -3.97    7.27
  -6   4  -5  -10.29    7.18
   6  -4   6  154.10   10.01
  -6   4  -6  165.53   12.56
   6  -4   7  249.47   21.34
  -6   4  -7  250.23   15.49
   6  -4   8   71.95   18.32
  -6   4  -8   45.04   12.56
   6  -4   9  405.37   16.05
  -6   4  -9  361.84   15.67
   6  -4  10   13.79   15.20
  -6   4 -10  -11.43   14.45
   6  -4  11    9.63   18.60
  -6   4 -11    9.54   19.64
   6  -4  12   88.95   19.36
  -6   4 -12  102.73   23.98
   6  -4  13   94.80   21.34
  -6   4 -13  107.17   15.58
   6  -3 -14   98.30   15.96
  -6   3  14  189.23   28.23
   6  -3 -13   49.76   16.24
  -6   3  13   66.76   15.30
   6  -3 -12  -10.01   22.19
  -6   3  12  -10.29   12.18
   6  -3 -11   72.61   12.65
  -6   3  11  109.34   11.99
   6  -3 -10  -20.11   12.84
  -6   3  10   -4.44   13.41
   6  -3  -9   10.58   10.86
  -6   3   9   -2.08    8.50
   6  -3  -8 1094.11   29.93
  -6   3   8 1057.57   27.01
   6  -3  -7  801.77   23.04
  -6   3   7  771.17   23.61
   6  -3  -6  184.22    9.63
  -6   3   6  187.25    9.73
   6  -3  -5  135.03    8.31
  -6   3   5  148.25    7.93
   6  -3  -4   21.72    7.27
  -6   3   4   29.37    5.95
   6  -3  -3    8.97    5.29
  -6   3   3   15.77    5.29
   6  -3  -2  136.82    8.40
  -6   3   2  141.45    8.12
   6  -3  -1 2882.90   81.02
  -6   3   1 2971.10  116.05
   6  -3   0 2067.07   58.64
  -6   3   0 2007.11   81.87
   6  -3   1   61.66    6.52
  -6   3  -1   60.62    6.14
   6  -3   2   99.15    8.59
  -6   3  -2  106.80    8.59
   6  -3   3    9.91    6.89
  -6   3  -3   24.55    7.55
   6  -3   4   71.20    8.31
  -6   3  -4   48.06    7.18
   6  -3   5   79.88    8.78
  -6   3  -5   89.42   10.48
   6  -3   6  896.95   27.95
  -6   3  -6  906.30   29.84
   6  -3   7  604.51   22.38
  -6   3  -7  598.28   33.52
   6  -3   8   59.49   11.14
  -6   3  -8   81.21   11.52
   6  -3   9   17.09   13.03
  -6   3  -9    4.44   12.65
   6  -3  10   47.68   11.80
  -6   3 -10   38.90   12.84
   6  -3  11    0.57   14.64
  -6   3 -11   12.09   13.50
   6  -3  12  150.42   16.62
  -6   3 -12  179.79   16.43
   6  -3  13   49.86   24.27
  -6   3 -13  105.85   23.98
  -6   3 -14   -4.15   13.41
   6  -2 -13    3.21    8.22
  -6   2  13   -8.31   19.55
   6  -2 -12   14.07   13.41
  -6   2  12   29.56   12.18
   6  -2 -11   41.74   12.18
  -6   2  11   33.33   11.90
   6  -2 -10  103.96   13.69
  -6   2  10   84.89   17.94
   6  -2  -9   28.71   13.97
  -6   2   9   21.81    9.44
   6  -2  -8  201.69   13.60
  -6   2   8  221.99   11.90
   6  -2  -7  210.76   12.18
  -6   2   7  190.17   10.29
   6  -2  -6   21.72    6.52
  -6   2   6   21.25    5.85
   6  -2  -5  257.03   11.90
  -6   2   5  253.44   10.29
   6  -2  -4  399.42   16.15
  -6   2   4  378.17   13.03
   6  -2  -3  220.20   10.29
  -6   2   3  234.08   10.95
   6  -2  -2  607.82   20.40
  -6   2   2  597.71   18.51
   6  -2  -1  398.38   16.62
  -6   2   1  413.11   15.01
   6  -2   0   19.36    5.85
  -6   2   0    8.97    5.85
   6  -2   1  158.16   10.39
  -6   2  -1  191.78   12.09
   6  -2   2  -14.73   10.48
  -6   2  -2    1.98    7.18
   6  -2   3  561.36   18.04
  -6   2  -3  551.63   20.02
   6  -2   4   12.65    6.33
  -6   2  -4    9.16    6.04
   6  -2   5  510.09   19.26
  -6   2  -5  495.26   18.98
   6  -2   6  497.15   19.17
  -6   2  -6  515.56   20.58
   6  -2   7   73.94    9.82
  -6   2  -7   75.54   12.28
   6  -2   8   12.46   10.86
  -6   2  -8   36.07   14.73
   6  -2   9   81.58   12.65
  -6   2  -9   88.85   14.26
   6  -2  10  106.13   12.56
  -6   2 -10   98.86   13.88
   6  -2  11   60.72    9.82
  -6   2 -11   39.75   17.56
   6  -2  12   20.40   19.17
  -6   2 -12   -8.97   13.69
   6  -2  13   -1.89   10.39
  -6   2 -13    2.93   12.37
   6  -2  14    7.27   10.20
  -6   2 -14    3.59   27.48
   6  -1 -14   -5.19   13.31
  -6   1  14    7.46   12.75
   6  -1 -13    5.00   17.75
  -6   1  13    9.25   12.94
   6  -1 -12  129.17   18.13
  -6   1  12  139.47   15.86
   6  -1 -11  467.50   21.72
  -6   1  11  556.07   30.59
   6  -1 -10  222.75   17.19
  -6   1  10  206.60   13.03
   6  -1  -9   11.90   11.99
  -6   1   9   22.76    8.40
   6  -1  -8   15.01   10.58
  -6   1   8   18.60    7.27
   6  -1  -7   17.85    8.03
  -6   1   7   18.04    6.89
   6  -1  -6  345.22   15.30
  -6   1   6  364.67   14.82
   6  -1  -5 1029.62   34.65
  -6   1   5 1011.86   43.06
   6  -1  -4 2216.73   58.83
  -6   1   4 2214.18   58.26
   6  -1  -3  337.57   13.03
  -6   1   3  340.78   13.22
   6  -1  -2   15.86    6.23
  -6   1   2   22.28    5.57
   6  -1  -1  422.65   16.24
  -6   1   1  428.13   17.66
   6  -1   0   77.71    7.27
  -6   1   0   80.64    7.65
   6  -1   2 2470.83   68.65
  -6   1  -2 2536.46  104.53
   6  -1   3 1448.58   40.98
  -6   1  -3 1449.05   39.66
   6  -1   4  473.73   17.85
  -6   1  -4  460.99   17.94
   6  -1   5    3.59    6.89
  -6   1  -5    1.23    7.37
   6  -1   6   97.73   11.24
  -6   1  -6   99.71   11.33
   6  -1   7   26.82   11.80
  -6   1  -7   14.82   12.28
   6  -1   8  278.27   17.56
  -6   1  -8  282.80   18.89
   6  -1   9  376.85   17.94
  -6   1  -9  422.08   31.44
   6  -1  10  126.06   17.19
  -6   1 -10  112.93   19.64
   6  -1  11   -7.37   13.79
  -6   1 -11    4.34   16.05
   6  -1  12    6.04   11.43
  -6   1 -12    1.70   14.16
   6  -1  13   -0.85   10.95
   6  -1  14   67.42   14.35
  -6   0  15   -7.08   13.22
  -6   0  14   67.99   20.58
   6   0 -13   75.73   12.18
  -6   0  13   71.95   11.52
   6   0 -12   25.31   17.37
  -6   0  12   51.18   13.31
   6   0 -11  130.59   15.30
  -6   0  11  111.99   13.88
   6   0 -10   40.51   13.41
  -6   0  10   60.62   11.33
   6   0  -9   39.19   12.56
  -6   0   9   47.97    9.91
   6   0  -8  346.82   17.37
  -6   0   8  368.92   16.52
   6   0  -7  777.88   27.48
  -6   0   7  729.15   24.93
   6   0  -6  426.05   18.70
  -6   0   6  440.12   17.00
   6   0  -5  129.27    8.40
  -6   0   5  136.16    9.16
   6   0  -4   66.29    8.12
  -6   0   4   59.49    7.65
   6   0  -3   58.73    8.22
  -6   0   3   64.87    7.37
   6   0  -2   11.80    6.61
  -6   0   2    5.48    6.23
   6   0  -1  654.27   25.68
  -6   0   1  617.73   20.87
   6   0   0 1523.93   45.80
  -6   0   0  986.09   63.45
   6   0   1 1660.00   53.44
  -6   0  -1 1657.26   50.90
   6   0   2  449.84   16.90
  -6   0  -2  426.43   16.81
   6   0   3  115.95    8.97
  -6   0  -3  142.58   15.96
   6   0   4   56.37   10.20
  -6   0  -4   47.31   10.48
   6   0   5  246.54   15.30
  -6   0  -5  239.84   14.64
   6   0   6  205.28   13.31
  -6   0  -6  174.88   13.79
   6   0   7  274.87   15.49
  -6   0  -7  280.07   17.47
   6   0   8   46.84   10.10
  -6   0  -8   81.49   12.46
   6   0   9   65.91   16.43
  -6   0  -9   59.39   18.13
   6   0  10  -24.27   17.19
  -6   0 -10   -4.82   14.45
   6   0  11   -5.57   17.47
  -6   0 -11   -0.47   17.66
   6   1 -14  112.37   20.87
  -6  -1  14   64.96   14.64
   6   1 -13    1.42   17.37
  -6  -1  13  -18.41   19.07
   6   1 -12    1.89   20.02
  -6  -1  12   32.20   15.67
   6   1 -11   -4.34   14.73
  -6  -1  11   -3.87   17.37
   6   1 -10   86.49   14.16
  -6  -1  10  106.70   13.03
   6   1  -9  366.84   18.41
  -6  -1   9  365.14   16.24
   6   1  -8  642.47   23.80
  -6  -1   8  679.39   23.13
   6   1  -7  111.99   12.09
  -6  -1   7  103.40    9.25
   6   1  -6   72.61   10.01
  -6  -1   6   68.46    8.88
   6   1  -5   59.39    9.35
  -6  -1   5   70.06    8.59
   6   1  -4  130.68   10.10
  -6  -1   4  137.01    9.73
   6   1  -3  357.78   15.77
  -6  -1   3  354.66   13.88
   6   1  -2  942.93   28.89
  -6  -1   2  942.46   28.52
   6   1  -1 1055.20   31.16
   6   1   0  359.76   15.58
  -6  -1   0  385.73   15.49
   6   1   1   26.63    8.12
  -6  -1  -1   24.36    8.12
   6   1   2    3.87    8.31
  -6  -1  -2    5.85    8.50
   6   1   3   17.66    8.40
  -6  -1  -3   11.80    9.16
   6   1   4  424.44   17.85
  -6  -1  -4  415.85   19.73
   6   1   5  336.15   15.67
  -6  -1  -5  321.33   16.81
   6   1   6  138.43   11.43
  -6  -1  -6  147.21   13.60
   6   1   7   -3.78   11.61
  -6  -1  -7   -1.04   12.46
   6   1   8    1.98   13.03
  -6  -1  -8   22.76   14.64
   6   1   9    7.08   26.06
  -6  -1  -9   16.52   17.09
   6   1  10   16.52   14.73
  -6  -1 -10   44.19   24.27
   6   1  11   -1.04   15.11
   6   2 -14  -12.28   20.49
  -6  -2  14    9.35   10.76
   6   2 -13   18.70   38.81
  -6  -2  13   -3.12   13.13
   6   2 -12   11.90   25.21
  -6  -2  12   23.98   18.04
   6   2 -11  116.43   18.13
  -6  -2  11  128.23   28.89
   6   2 -10   78.56   16.05
  -6  -2  10   99.34   14.54
   6   2  -9   76.86   11.43
  -6  -2   9   81.49   12.46
   6   2  -8  114.92   13.50
  -6  -2   8  105.19   12.28
   6   2  -7   -0.57   10.39
  -6  -2   7   -4.53    9.16
   6   2  -6    8.03   10.01
  -6  -2   6    9.91    8.78
   6   2  -5  445.22   19.73
  -6  -2   5  443.14   18.70
   6   2  -4  297.72   15.86
  -6  -2   4  304.43   15.96
  -6  -2   3  295.93   13.41
   6   2  -2  147.68   11.43
   6   2  -1  265.43   11.90
  -6  -2   1  252.59   11.43
   6   2   0    3.21    7.46
  -6  -2   0   -4.53    7.74
   6   2   1    6.14    8.78
  -6  -2  -1    2.46    9.25
   6   2   2  181.86   13.03
  -6  -2  -2  182.43   12.84
   6   2   3  442.38   19.45
  -6  -2  -3  454.38   19.45
   6   2   4  168.08   13.88
  -6  -2  -4  154.48   14.35
   6   2   5  151.08   13.50
  -6  -2  -5  138.33   20.96
   6   2   6   -4.25   12.56
  -6  -2  -6   11.90   12.37
   6   2   7    0.38   15.49
  -6  -2  -7   -1.04   14.07
   6   2   8   15.01   14.82
  -6  -2  -8   12.18   15.20
   6   2   9   62.70    9.91
  -6  -2  -9   74.60   15.77
   6   2  10   37.01   19.64
  -6  -2 -10   62.60   28.23
   6   2  12   -0.66   11.71
   6   3 -14   68.55   20.30
  -6  -3  14    6.70   12.09
   6   3 -13  109.72   38.62
  -6  -3  13   94.90   17.85
   6   3 -12  237.48   27.38
  -6  -3  12  248.91   21.43
   6   3 -11  136.54   22.85
  -6  -3  11  140.60   16.81
   6   3 -10   84.23   16.71
  -6  -3  10   90.74   15.77
   6   3  -9    2.74   14.54
  -6  -3   9    5.10   13.31
   6   3  -8   29.27   13.69
  -6  -3   8   26.91    9.73
   6   3  -7  202.83   15.11
  -6  -3   7  179.03   14.16
   6   3  -6  408.01   16.81
  -6  -3   6  392.72   17.00
   6   3  -5  773.44   27.95
  -6  -3   5  802.14   28.42
   6   3  -4  197.25   15.49
  -6  -3   4  208.77   14.26
   6   3  -3    3.12    9.35
  -6  -3   3    4.63    9.44
   6   3  -2  161.75   13.31
  -6  -3   2  155.33   11.52
   6   3  -1   46.74   10.48
  -6  -3   1   46.46    9.63
   6   3   0  239.65   13.60
  -6  -3   0  219.54   13.69
   6   3   1  399.51   16.62
  -6  -3  -1  427.75   18.89
   6   3   2  815.46   26.16
  -6  -3  -2  844.73   28.42
   6   3   3  274.68   15.20
  -6  -3  -3  273.65   16.43
   6   3   4   12.65   10.95
  -6  -3  -4   -3.49   12.18
   6   3   5    3.78   11.99
  -6  -3  -5    2.64   13.88
   6   3   6   52.50   15.39
  -6  -3  -6   56.75   13.03
   6   3   7   54.48   17.37
  -6  -3  -7   18.22   17.47
   6   3   8  217.18   20.11
  -6  -3  -8  242.86   22.38
   6   3   9   83.28   21.81
  -6  -3  -9   84.98   30.22
   6   3  10   -2.74   11.90
  -6  -3 -10  -12.84   13.41
   6   3  11   10.67   18.70
   6   4 -12   47.97   27.10
  -6  -4  12   37.30   20.11
   6   4 -11   49.10   19.64
  -6  -4  11   21.43   19.26
   6   4 -10   -9.25   18.51
  -6  -4  10   15.58   23.23
   6   4  -9   58.73   15.20
  -6  -4   9   51.18   12.56
   6   4  -8   90.93   15.96
  -6  -4   8   83.00   15.01
   6   4  -7  374.49   19.73
  -6  -4   7  354.76   17.85
   6   4  -6  144.57   14.35
  -6  -4   6  162.03   13.97
  -6  -4   5   11.14   18.04
   6   4  -4   -5.95   12.46
  -6  -4   4    6.33   10.29
   6   4  -3   -2.36    9.06
  -6  -4   3   -1.32   10.76
   6   4  -2  179.69   13.97
  -6  -4   2  163.54   13.22
   6   4  -1  724.72   25.59
  -6  -4   1  756.82   27.57
   6   4   0  233.33   15.39
  -6  -4   0  247.58   14.26
   6   4   1  389.41   17.00
  -6  -4  -1  374.02   16.52
   6   4   2   20.11   10.67
  -6  -4  -2   10.95   10.20
   6   4   3   -2.17   12.28
  -6  -4  -3   13.60   13.13
   6   4   4   -3.21   13.60
  -6  -4  -4  -10.86   14.92
   6   4   5  101.32   17.37
  -6  -4  -5   86.40   27.95
   6   4   6  282.52   22.47
  -6  -4  -6  213.50   20.87
   6   4   7  174.50   20.58
  -6  -4  -7  140.32   20.49
   6   4   8   14.26   20.40
  -6  -4  -8   64.49   31.54
   6   5 -11   78.85   13.50
   6   5 -10   13.31   11.43
  -6  -5  10   18.79   18.22
   6   5  -9   37.96    7.74
  -6  -5   9   45.51   11.52
   6   5  -8  163.92   20.02
  -6  -5   8  171.38   17.37
   6   5  -7    2.17   15.86
  -6  -5   7    8.78   13.97
   6   5  -6   13.69   26.44
  -6  -5   6  -17.09   18.41
   6   5  -5   12.84   12.46
  -6  -5   5    6.14   12.75
   6   5  -4  137.77   14.26
  -6  -5   4  119.26   14.35
   6   5  -3  445.69   24.36
  -6  -5   3  434.64   22.00
   6   5  -2  289.13   17.09
  -6  -5   2  274.21   17.94
   6   5  -1  128.51   14.26
  -6  -5   1  145.23   13.79
   6   5   0    3.40   14.26
  -6  -5   0    7.74   14.16
   6   5   1   35.79   14.26
  -6  -5  -1   27.19   14.26
   6   5   2   12.65   13.97
  -6  -5  -2   24.74   14.73
   6   5   3   10.67   17.09
  -6  -5  -3    4.63   25.97
   6   5   4  141.92   18.41
  -6  -5  -4  199.52   19.45
   6   5   5  130.31   17.09
  -6  -5  -5  165.24   16.81
   6   5   6   35.32   21.53
  -6  -5  -6   21.15   27.01
   6   5   7   -5.10   27.95
  -6  -5  -7    0.94   29.08
  -6  -5  -8   -7.37   12.94
   6   6  -9   23.70   17.28
  -6  -6   9    2.93   17.00
   6   6  -8    5.85    9.54
  -6  -6   8   -0.85   11.43
   6   6  -7   59.02   20.87
  -6  -6   7   71.48   13.03
   6   6  -6   46.17   15.86
  -6  -6   6   76.67   13.88
   6   6  -5  628.21   22.38
  -6  -6   5  628.50   23.70
   6   6  -4  449.75   27.38
  -6  -6   4  383.56   22.28
   6   6  -3  136.07   16.81
  -6  -6   3  129.36   15.58
   6   6  -2   22.85   15.49
  -6  -6   2    3.12   15.86
   6   6  -1    8.03   13.03
  -6  -6   1   17.94   15.20
   6   6   0   41.08   16.24
  -6  -6   0   47.12   18.79
   6   6   1  175.44   16.62
  -6  -6  -1  177.61   15.96
   6   6   2  230.11   21.72
  -6  -6  -2  203.77   19.73
   6   6   3  233.33   20.21
  -6  -6  -3  229.64   19.26
   6   6   4   -6.61   14.35
  -6  -6  -4    3.30   12.94
   6   6   5   -4.82   27.19
  -6  -6  -5   23.42   27.10
   6   6   6   -0.76   15.30
   6   7  -6  215.67   20.30
  -6  -7   6  194.23   17.09
   6   7  -5  128.23   21.34
  -6  -7   5  179.41   20.21
   6   7  -4  103.02   18.79
  -6  -7   4   94.33   18.32
   6   7  -3  -35.69   20.30
  -6  -7   3    2.46   20.40
   6   7  -2   33.90   17.85
  -6  -7   2   38.34   16.52
   6   7  -1   37.39   13.50
  -6  -7   1   67.23   16.52
   6   7   0  175.54   20.30
  -6  -7   0  184.89   20.68
   6   7   1  204.90   18.51
  -6  -7  -1  177.71   20.21
   6   7   2   29.08   13.22
  -6  -7  -2   63.36   16.81
   6   7   3   -5.29   17.66
  -6  -7  -3    1.70   14.35
   6   7   4   12.18   16.24
  -6  -7  -4   10.01   17.28
   6   7   5   -4.06   18.41
  -6  -7  -5  -13.03   30.88
  -6  -7  -6   -2.55   22.85
   6   8  -2  179.41   35.03
  -6  -8   2  131.63   30.59
   6   8  -1   72.05   15.96
  -6  -8   1   95.46   13.41
   6   8   0   -5.29   18.04
   6   8   1   60.15   16.62
  -6  -8  -1   13.41   26.34
   6   8   2   13.13   17.94
   6   8   3   12.75   22.38
  -6  -8  -3    3.40   29.65
   7 -13  -2    1.98   19.64
  -7  13   2    3.59   18.79
  -7  13   1   76.58   23.89
   7 -13   0  157.22   38.90
  -7  13   0  177.80   34.65
   7 -13   1    6.80   19.64
   7 -13   2    4.72   27.48
  -7  13  -2    4.91   14.35
   7 -13   3   11.99   20.96
  -7  13  -3  -13.13   20.68
   7 -13   4  -17.85   25.31
  -7  13  -4    0.00   33.24
   7 -13   5   96.03   18.79
  -7  13  -5   81.68   19.73
  -7  12   4   92.73   12.75
  -7  12   3   65.63   19.17
   7 -12  -2  229.27   42.30
  -7  12   2  314.34   29.46
   7 -12  -1   38.15   13.22
  -7  12   1   44.57   18.22
   7 -12   0   15.58   33.14
  -7  12   0    6.70   16.15
   7 -12   1    0.76   14.64
  -7  12  -1   25.87   17.19
   7 -12   2   -0.76   17.56
  -7  12  -2   -4.25   18.22
   7 -12   3   92.63   16.90
  -7  12  -3  138.52   18.51
   7 -12   4  329.55   17.75
  -7  12  -4  344.09   20.30
   7 -12   5  127.95   14.64
  -7  12  -5  155.61   19.36
   7 -12   6   81.68   19.17
  -7  12  -6   92.54   22.10
   7 -12   7    2.08   17.47
  -7  12  -7   -0.38   21.34
   7 -11  -4  150.33   23.13
  -7  11   4  168.64   15.39
   7 -11  -3    5.00   16.52
  -7  11   3   18.22   14.54
   7 -11  -2   72.71   17.47
  -7  11   2   76.67   18.89
   7 -11  -1    9.73   27.48
  -7  11   1   32.01   14.64
   7 -11   1   74.41   16.71
  -7  11  -1   99.62   17.00
   7 -11   2  373.92   17.94
  -7  11  -2  408.58   18.70
   7 -11   3  240.22   18.51
  -7  11  -3  238.24   16.15
   7 -11   4   25.31   18.13
  -7  11  -4   35.50   28.14
   7 -11   5   -7.27   18.41
  -7  11  -5    6.42   27.38
   7 -11   6   14.35   18.60
  -7  11  -6   13.13   27.57
   7 -11   7   46.55   18.41
  -7  11  -7   50.52   16.05
   7 -11   8   41.36    8.97
  -7  11  -8   -0.19   17.09
   7 -10  -4   42.59   13.69
  -7  10   4   20.58   11.61
   7 -10  -3   20.02   18.98
  -7  10   3   28.14   13.13
   7 -10  -2   40.51   13.22
  -7  10   2   66.19   13.60
   7 -10  -1  223.51   16.71
  -7  10   1  198.95   15.11
   7 -10   0  418.97   19.83
  -7  10   0  435.58   29.93
   7 -10   1   18.79   13.88
  -7  10  -1   25.40   10.20
   7 -10   2  157.03   14.82
  -7  10  -2  154.67   14.73
   7 -10   3   19.64   15.20
  -7  10  -3    5.19   14.16
   7 -10   4   35.03   13.13
  -7  10  -4   32.01   15.39
   7 -10   5   89.04   17.09
  -7  10  -5   87.25   16.15
   7 -10   6  185.55   18.98
  -7  10  -6  195.08   16.15
   7 -10   7  144.09   17.47
  -7  10  -7  103.30   23.42
   7 -10   8   45.80   13.79
  -7  10  -8   47.50   24.27
   7 -10   9    3.02   20.30
  -7  10  -9   11.14   13.50
   7  -9  -5   30.59    8.78
  -7   9   5   24.36    8.69
   7  -9  -4   13.13   10.39
  -7   9   4   -1.04   12.37
   7  -9  -3  156.94   13.60
  -7   9   3  151.84   11.71
   7  -9  -2  473.26   21.34
  -7   9   2  490.26   20.68
   7  -9  -1  344.28   18.13
  -7   9   1  365.99   18.70
   7  -9   0   74.97   19.73
  -7   9   0   78.18   11.90
   7  -9   1  176.95   13.69
  -7   9  -1  171.48   13.31
   7  -9   2   -3.87   11.43
  -7   9  -2   15.30   11.80
   7  -9   3   39.66   11.90
  -7   9  -3   28.14   12.18
   7  -9   4   40.60   13.60
  -7   9  -4   43.44   13.13
   7  -9   5  441.91   18.04
  -7   9  -5  479.49   20.21
   7  -9   6  350.32   16.90
  -7   9  -6  376.47   17.19
   7  -9   7   53.54   16.24
  -7   9  -7   71.57   17.09
   7  -9   8   44.38   16.71
  -7   9  -8   33.80   18.60
   7  -9   9    2.55   11.71
  -7   9  -9   -5.00   21.72
   7  -9  10    4.91    6.99
  -7   9 -10  -15.58   21.72
   7  -8  -6   52.03    8.12
  -7   8   6   59.58    7.93
   7  -8  -5   46.08   10.20
  -7   8   5   40.32    8.78
   7  -8  -4  553.90   22.28
  -7   8   4  527.37   16.05
   7  -8  -3  400.55   17.75
  -7   8   3  364.39   17.09
   7  -8  -2  129.27   11.05
  -7   8   2  133.33   10.86
   7  -8  -1    8.03    9.73
  -7   8   1    8.97    8.59
   7  -8   0   -1.04   10.67
  -7   8   0    6.80    9.73
   7  -8   1  165.06   15.96
  -7   8  -1  163.73   12.56
   7  -8   2  388.94   16.15
  -7   8  -2  409.24   17.09
   7  -8   3  243.05   13.31
  -7   8  -3  251.74   13.79
   7  -8   4  514.05   21.15
  -7   8  -4  521.98   20.11
   7  -8   5   54.29   13.13
  -7   8  -5   74.22   13.41
   7  -8   6   -5.29   11.43
  -7   8  -6    1.98   10.67
   7  -8   7   -3.78   13.60
  -7   8  -7   11.90   15.86
   7  -8   8   15.96   10.01
  -7   8  -8   33.90   14.07
   7  -8   9   33.90   22.47
  -7   8  -9   89.42   14.64
   7  -8  10   26.72   10.58
  -7   8 -10   89.99   15.20
   7  -8  11   73.84   20.49
  -7   8 -11   77.05   10.01
  -7   7   7   -3.49    5.38
   7  -7  -6   63.74    7.84
  -7   7   6   67.70    6.99
   7  -7  -5  677.41   22.95
  -7   7   5  650.50   19.55
   7  -7  -4  290.17   13.79
  -7   7   4  274.78   12.75
   7  -7  -3    6.52    7.93
  -7   7   3   16.90    7.27
   7  -7  -2  188.47   10.86
  -7   7   2  206.13   11.24
   7  -7  -1   20.49    8.40
  -7   7   1   24.93    8.31
   7  -7   0   99.71   10.20
  -7   7   0   96.88    9.73
   7  -7   1  927.16   28.42
  -7   7  -1  938.12   28.80
   7  -7   2  739.07   33.71
  -7   7  -2  747.66   24.93
   7  -7   3  218.50   15.96
  -7   7  -3  238.33   14.45
   7  -7   4   -5.57   11.43
  -7   7  -4   -1.70   10.86
   7  -7   5   45.42   12.18
  -7   7  -5   19.64   11.52
   7  -7   6   89.70   11.90
  -7   7  -6   72.90   12.18
   7  -7   7   17.00   20.40
  -7   7  -7   34.18   14.45
   7  -7   8  316.14   33.90
  -7   7  -8  291.77   23.89
   7  -7   9  264.86   21.15
  -7   7  -9  210.47   18.60
   7  -7  10   44.47   13.50
  -7   7 -10    8.50   12.18
   7  -7  11  -11.24   15.67
  -7   7 -11   37.68    7.46
   7  -6  -8  360.99   13.50
  -7   6   8  361.93   11.90
   7  -6  -7   11.14    8.31
  -7   6   7    9.35    6.99
   7  -6  -6   95.09    8.78
  -7   6   6   90.93    5.85
   7  -6  -5   11.52    7.46
  -7   6   5   17.75    7.55
   7  -6  -4    4.34    8.31
  -7   6   4    4.15    6.89
   7  -6  -3    2.08    7.37
  -7   6   3    8.50    6.70
   7  -6  -2  971.45   33.90
  -7   6   2  963.71   31.07
   7  -6  -1 1373.32   41.64
  -7   6   1 1332.63   39.56
   7  -6   0  453.90   19.26
  -7   6   0  440.97   17.37
   7  -6   1   48.91    8.40
  -7   6  -1   49.86    8.50
   7  -6   2   14.45    9.25
  -7   6  -2   39.85   15.86
   7  -6   3   66.00    8.69
  -7   6  -3   74.31    9.91
   7  -6   4  114.63   18.98
  -7   6  -4  117.47   11.24
   7  -6   5  531.52   29.18
  -7   6  -5  514.90   19.26
   7  -6   6  298.67   21.15
  -7   6  -6  319.06   19.36
   7  -6   8   79.60   15.30
  -7   6  -8   70.54   14.45
   7  -6   9    1.61   22.47
  -7   6  -9   12.84   15.49
   7  -6  10   -3.12   13.69
  -7   6 -10  -13.13    9.63
   7  -6  11   72.99   20.40
  -7   6 -11   72.80   16.90
   7  -6  12  122.56   34.65
  -7   6 -12  161.09   32.29
   7  -5 -10   94.43   13.22
  -7   5  10   67.04    8.12
   7  -5  -9  559.85   20.49
  -7   5   9  578.17   27.48
   7  -5  -8  299.99   14.92
  -7   5   8  321.24   19.83
   7  -5  -7    5.38    8.78
  -7   5   7    1.23   11.14
   7  -5  -6    8.40    8.78
  -7   5   6    5.19    6.33
   7  -5  -5  320.01   11.71
  -7   5   5  309.62   10.58
   7  -5  -4   22.00    7.27
  -7   5   4   21.34    6.42
   7  -5  -3 1023.19   28.23
  -7   5   3 1016.11   29.84
   7  -5  -2 2387.93   65.34
  -7   5   2 2422.39   65.15
   7  -5  -1  742.28   25.31
  -7   5   1  746.06   22.19
   7  -5   0   86.30    8.59
  -7   5   0   60.62    6.80
   7  -5   1   19.92    6.89
  -7   5  -1   16.05    7.37
   7  -5   2  194.42   12.56
  -7   5  -2  185.07   11.80
   7  -5   3  314.72   15.39
  -7   5  -3  319.91   15.96
   7  -5   4  659.56   22.19
  -7   5  -4  634.73   21.06
   7  -5   5 1516.76   41.92
  -7   5  -5 1600.80   61.00
   7  -5   6   71.86   12.65
  -7   5  -6  102.07   13.13
   7  -5   7    7.37   12.09
  -7   5  -7   11.80   12.37
   7  -5   8   37.77   14.64
  -7   5  -8   39.85   13.79
   7  -5   9   24.27   12.65
  -7   5  -9   32.39   12.28
   7  -5  10   42.87   14.82
  -7   5 -10   66.48   15.11
   7  -5  11  127.76   19.36
  -7   5 -11  176.76   20.21
   7  -5  12  145.79   17.66
  -7   5 -12  199.05   22.57
  -7   4  13   -4.44   11.52
   7  -4 -12  138.33   15.67
  -7   4  12  135.50   14.26
   7  -4 -11   20.11   14.73
  -7   4  11   47.02   11.80
   7  -4 -10    8.97   11.80
  -7   4  10   -2.17   16.52
   7  -4  -9   11.80   11.52
  -7   4   9   14.07   10.29
   7  -4  -8   11.24   11.43
  -7   4   8   21.72    8.31
   7  -4  -7   74.12    9.73
  -7   4   7   75.92    9.25
   7  -4  -6  400.46   17.66
  -7   4   6  378.36   14.82
   7  -4  -5  632.84   22.95
  -7   4   5  609.14   20.40
   7  -4  -4  186.49   10.86
  -7   4   4  206.32   10.48
   7  -4  -3    2.08    7.84
  -7   4   3    7.18    5.19
   7  -4  -2  526.80   19.36
  -7   4   2  507.16   27.29
   7  -4  -1   15.49    6.89
  -7   4   1   18.32    6.61
   7  -4   0   32.86    8.12
  -7   4   0   39.56    7.18
   7  -4   1  810.36   27.38
  -7   4  -1  850.96   28.89
   7  -4   2  876.17   30.41
  -7   4  -2  858.61   27.67
   7  -4   3  186.11   11.61
  -7   4  -3  193.29   12.56
   7  -4   4    8.50    8.97
  -7   4  -4    2.08    8.59
   7  -4   5   45.42    8.78
  -7   4  -5  -12.84    7.46
   7  -4   6   22.95   10.86
  -7   4  -6   32.29   10.95
   7  -4   7    3.21    9.82
  -7   4  -7   -2.46   12.18
   7  -4   8  271.38   16.43
  -7   4  -8  255.52   18.22
   7  -4   9  126.81   15.58
  -7   4  -9  106.98   15.39
   7  -4  10    0.00   10.67
  -7   4 -10    9.06   13.88
   7  -4  11   53.44   20.77
  -7   4 -11   52.50   24.83
   7  -4  12   -4.82   23.04
  -7   4 -12  -20.87   31.73
   7  -3 -13   13.69   14.07
  -7   3  13   61.09   20.30
   7  -3 -12  148.81   19.26
  -7   3  12  147.78   21.72
   7  -3 -11  163.73   18.32
  -7   3  11  180.45   21.25
   7  -3 -10  140.88   14.64
  -7   3  10  158.63   12.84
   7  -3  -9    6.14   12.84
  -7   3   9    7.65    9.35
   7  -3  -8   86.21   10.67
  -7   3   8   80.45    9.16
   7  -3  -7  317.46   14.16
  -7   3   7  324.07   14.16
   7  -3  -6  504.33   17.56
  -7   3   6  492.24   24.46
   7  -3  -5  504.33   19.07
  -7   3   5  465.33   17.75
   7  -3  -4  167.51    9.82
  -7   3   4  159.48    9.25
   7  -3  -3   26.44    6.70
  -7   3   3   11.90    6.42
   7  -3  -2   -1.32    6.89
  -7   3   2   -3.87    5.76
   7  -3  -1  775.33   25.87
  -7   3   1  739.35   39.38
   7  -3   0  173.18   10.10
  -7   3   0  170.72   16.05
   7  -3   1 1080.61   31.44
  -7   3  -1 1086.27   30.97
   7  -3   2  532.09   20.96
  -7   3  -2  521.98   20.87
   7  -3   3   19.26    7.37
  -7   3  -3   50.80    8.12
   7  -3   4  122.09    9.82
  -7   3  -4  127.95   10.20
   7  -3   5   -3.12    9.91
  -7   3  -5   -3.97    9.73
   7  -3   6  226.81   13.22
  -7   3  -6  206.32   14.73
   7  -3   7  276.57   16.15
  -7   3  -7  272.04   15.01
   7  -3   8  142.02   12.84
  -7   3  -8  149.38   15.20
   7  -3   9  124.08   14.64
  -7   3  -9  133.99   15.86
   7  -3  10   16.71   16.62
  -7   3 -10    7.84   18.32
   7  -3  11  -10.29   15.96
  -7   3 -11   -2.27   11.61
   7  -3  12   50.23   19.17
  -7   3 -12   -1.23   18.98
  -7   2  14   53.44   21.06
   7  -2 -13    5.57   25.21
  -7   2  13    8.78   15.77
   7  -2 -12   61.66   14.26
  -7   2  12   41.36    8.31
   7  -2 -11   67.42   16.71
  -7   2  11   58.26   10.67
   7  -2 -10   -4.53   15.86
  -7   2  10   -0.28   11.14
   7  -2  -9   49.86   12.18
  -7   2   9   49.95   10.20
   7  -2  -8 1330.17   37.96
  -7   2   8 1308.17   36.26
   7  -2  -7  152.59   11.99
  -7   2   7  144.94   10.48
   7  -2  -6   92.54    9.91
  -7   2   6  105.38    8.78
   7  -2  -5  404.33   16.34
  -7   2   5  441.53   15.96
   7  -2  -4  322.94   14.45
  -7   2   4  312.27   13.97
   7  -2  -3  175.06   11.99
  -7   2   3  202.54   10.95
   7  -2  -2  501.78   19.45
  -7   2   2  489.60   20.58
   7  -2  -1  970.13   30.69
  -7   2   1  932.17   30.03
   7  -2   0  324.82   15.20
  -7   2   0  320.39   14.73
   7  -2   1   40.13    7.55
  -7   2  -1   53.16    7.46
   7  -2   2  114.44   16.24
  -7   2  -2  140.88   10.86
   7  -2   3    4.25    8.12
  -7   2  -3    2.36    8.88
   7  -2   4   37.49    8.40
  -7   2  -4   49.48    8.50
   7  -2   5  864.09   28.71
  -7   2  -5  845.77   28.71
   7  -2   6  544.93   21.06
  -7   2  -6  534.54   21.25
   7  -2   7  119.16   14.45
  -7   2  -7  141.45   14.16
   7  -2   8   -0.85   14.16
  -7   2  -8   18.32   10.58
   7  -2   9   32.39   24.27
  -7   2  -9   31.82   14.26
   7  -2  10   40.79   20.49
  -7   2 -10   30.31   15.96
   7  -2  11   -0.66   15.77
  -7   2 -11    1.04   18.70
   7  -2  12   72.99   20.49
   7  -2  13   66.57   19.83
  -7   1  15   -0.19   12.28
   7  -1 -14   -3.68   11.24
   7  -1 -13   25.12   24.93
  -7   1  13   11.24   11.52
   7  -1 -12   10.29   16.90
  -7   1  12   10.39   17.56
   7  -1 -11  169.40   17.47
  -7   1  11  171.76   15.39
   7  -1 -10  377.04   19.64
  -7   1  10  391.02   16.90
   7  -1  -9  677.31   25.68
  -7   1   9  641.34   23.23
   7  -1  -8  289.70   25.12
  -7   1   8  327.66   14.07
   7  -1  -7    9.44    9.35
  -7   1   7   17.47    7.84
   7  -1  -6   73.27   10.01
  -7   1   6   71.29    9.16
   7  -1  -5  803.66   28.14
  -7   1   5  818.20   24.93
   7  -1  -4  968.71   31.16
  -7   1   4  994.49   32.39
   7  -1  -3  499.98   20.40
  -7   1   3  504.52   18.04
   7  -1  -2  296.87   13.13
  -7   1   2  296.50   13.69
   7  -1  -1    6.99    7.27
  -7   1   1    0.85    5.19
   7  -1   0  116.33    9.54
  -7   1   0  116.33    9.54
   7  -1   2  281.29   14.07
  -7   1  -2  307.73   25.02
   7  -1   3 1311.10   37.86
  -7   1  -3 1390.70   53.73
   7  -1   4  509.33   21.06
  -7   1  -4  503.29   21.62
   7  -1   5  471.84   15.96
  -7   1  -5  432.66   18.04
   7  -1   6   40.13   12.37
  -7   1  -6   27.10   11.61
   7  -1   7   58.17   11.80
  -7   1  -7   72.71   12.94
   7  -1   8   28.04   15.77
  -7   1  -8   28.14   15.67
   7  -1   9  183.75   14.16
  -7   1  -9  136.16   13.50
   7  -1  10  164.49   21.15
  -7   1 -10  122.47   21.06
   7  -1  11   52.31   27.95
  -7   1 -11   46.65   15.30
   7   0 -14   62.42   19.92
   7   0 -13    8.22   17.19
  -7   0  13   29.93   15.11
   7   0 -12  104.25   20.58
  -7   0  12   72.05   18.13
   7   0 -11  161.56   19.45
  -7   0  11  134.46   16.24
   7   0 -10  122.00   16.81
  -7   0  10  123.51   15.67
   7   0  -9   38.90   13.03
  -7   0   9   27.86   12.28
   7   0  -8   10.48   12.37
  -7   0   8   18.13   10.10
   7   0  -7   25.21   11.52
  -7   0   7   35.69   10.48
   7   0  -6  304.99   14.82
  -7   0   6  285.07   14.54
   7   0  -5  199.14   13.60
  -7   0   5  222.56   13.79
   7   0  -4  161.09   13.22
  -7   0   4  167.61   11.80
   7   0  -3  121.81   10.39
  -7   0   3  137.39   10.10
   7   0  -2   75.45    9.73
  -7   0   2   68.84    8.78
   7   0  -1    0.19    8.40
  -7   0   1   16.05    8.03
   7   0   0  294.14   14.92
  -7   0   0  269.21   23.04
   7   0   1  752.29   25.40
  -7   0  -1  786.19   23.80
   7   0   2  607.91   21.91
  -7   0  -2  576.56   21.53
   7   0   3  215.38   11.80
  -7   0  -3  252.40   17.09
   7   0   4   23.98   10.01
  -7   0  -4   25.97   10.95
   7   0   5   27.48    9.16
  -7   0  -5   18.60   11.33
   7   0   6    6.04   12.28
  -7   0  -6    3.97    9.82
   7   0   7   84.23   15.11
  -7   0  -7   61.47   15.20
   7   0   8  176.86   18.13
  -7   0  -8  168.08   18.22
   7   0   9  143.15   19.45
  -7   0  -9  120.30   19.26
   7   0  10    9.82   28.52
  -7   0 -10   32.29   28.71
  -7   0 -11    1.70    8.40
   7   0  12    4.53   13.79
   7   1 -14  166.09   18.79
  -7  -1  14  110.01   29.27
   7   1 -13  129.46   33.71
  -7  -1  13  138.52   19.17
   7   1 -12   -7.27   17.75
  -7  -1  12   12.37   15.39
   7   1 -11   49.48   17.94
  -7  -1  11   58.45   15.01
   7   1 -10   10.39   16.62
  -7  -1  10    7.37   14.16
   7   1  -9   25.97   11.14
  -7  -1   9   41.17   12.09
   7   1  -8  100.09   12.94
  -7  -1   8   86.30   12.09
   7   1  -7  359.76   18.41
  -7  -1   7  337.00   16.24
   7   1  -6   54.86    9.82
  -7  -1   6   74.60   10.58
   7   1  -5    8.50   10.58
  -7  -1   5    2.55    9.16
   7   1  -4   35.98    9.63
  -7  -1   4   36.07   14.07
   7   1  -3  107.36    9.91
  -7  -1   3  105.47    8.59
   7   1  -2  271.38   12.65
  -7  -1   2  267.13   14.92
   7   1  -1  992.41   31.54
   7   1   0  823.39   27.19
  -7  -1   0  833.30   27.95
   7   1   1  219.26   12.37
  -7  -1  -1  218.60   12.94
   7   1   2    5.19   10.29
  -7  -1  -2   25.12   10.95
   7   1   3   41.74   11.33
  -7  -1  -3   30.22   11.24
   7   1   4   84.42   13.22
  -7  -1  -4   88.95   13.60
   7   1   5   79.13   11.80
  -7  -1  -5   51.93   11.61
   7   1   6  138.24   14.64
  -7  -1  -6  155.52   16.43
   7   1   7  237.95   17.66
  -7  -1  -7  239.65   17.94
   7   1   8   35.13   15.39
  -7  -1  -8   21.91   16.05
   7   1   9   14.35   13.13
  -7  -1  -9   -0.09   14.82
   7   1  10   45.99   26.25
  -7  -1 -10  -18.41   22.19
   7   1  11    5.10   11.90
   7   2 -14   36.64   17.47
  -7  -2  14   65.44   14.82
   7   2 -13   -3.68   15.86
  -7  -2  13    7.74   10.86
   7   2 -12   -1.32   18.98
  -7  -2  12   -9.16   21.91
   7   2 -11   14.35   16.90
  -7  -2  11   82.72   10.95
   7   2 -10  125.96   14.26
  -7  -2  10  119.92   15.39
   7   2  -9   72.42   15.39
  -7  -2   9   62.23   14.54
   7   2  -8  119.35   15.58
  -7  -2   8  105.47   13.22
   7   2  -7   53.07   13.41
  -7  -2   7   50.14   12.28
   7   2  -6   46.65   10.01
  -7  -2   6   42.77   11.14
   7   2  -5   -0.19   11.33
  -7  -2   5   -1.51   10.67
   7   2  -4  365.24   15.77
  -7  -2   4  365.43   16.15
  -7  -2   3  775.71   37.39
   7   2  -2  913.76   28.33
   7   2  -1  342.48   18.60
  -7  -2   1  347.20   17.19
   7   2   0  100.75   11.80
  -7  -2   0  106.13   11.80
   7   2   1   18.79   10.86
  -7  -2  -1   23.70   11.14
   7   2   2   56.47   11.52
  -7  -2  -2   51.93   11.24
   7   2   3  229.36   14.07
  -7  -2  -3  236.82   15.01
   7   2   4  460.99   21.15
  -7  -2  -4  484.97   34.47
   7   2   5  192.06   17.09
  -7  -2  -5  172.89   26.53
   7   2   6   58.35   20.77
  -7  -2  -6   21.34   23.51
   7   2   7   27.19   15.67
  -7  -2  -7   27.95   12.94
   7   2   8    6.70   14.82
   7   2   9    0.28    7.27
  -7  -2  -9    4.06   16.81
   7   2  10   23.42    8.88
  -7  -2 -10   39.38   12.56
   7   2  11  128.51   25.68
   7   3 -12    5.00   11.05
  -7  -3  12   19.45   22.28
   7   3 -11   62.13   13.69
  -7  -3  11   86.21   17.09
   7   3 -10   50.71   14.54
  -7  -3  10   11.52   15.20
   7   3  -9   10.67   14.54
  -7  -3   9   19.92   10.39
   7   3  -8   -1.70   14.82
  -7  -3   8   16.24   12.18
   7   3  -7    4.15   14.64
  -7  -3   7   20.21    9.63
   7   3  -6   60.62   12.28
  -7  -3   6   57.51   10.20
   7   3  -5  207.17   16.34
  -7  -3   5  198.48   14.45
   7   3  -4  232.85   16.52
  -7  -3   4  209.72   14.64
   7   3  -3  509.05   17.85
  -7  -3   3  592.90   18.22
   7   3  -2   94.71   13.13
  -7  -3   2  100.56   11.24
   7   3  -1    0.38   11.33
  -7  -3   1   18.04   11.24
   7   3   0    4.44   11.43
  -7  -3   0    8.97   11.80
   7   3   1  111.52   12.28
  -7  -3  -1  117.94   12.18
   7   3   2  163.45   15.20
  -7  -3  -2  163.45   16.43
   7   3   3   94.14   13.03
  -7  -3  -3   96.13   13.13
   7   3   4   77.43   15.39
  -7  -3  -4   75.35   15.86
   7   3   5    6.23    8.59
   7   3   6  -11.71   14.92
  -7  -3  -6    4.82   18.51
   7   3   7   15.01   23.70
  -7  -3  -7   36.54   13.22
   7   3   8    9.35   27.29
  -7  -3  -8    2.93   11.43
   7   3   9   -2.55    9.82
   7   3  10   76.20   16.15
   7   4 -11   -1.42    7.27
  -7  -4  11    2.64   11.33
   7   4 -10   35.03   12.46
  -7  -4  10    0.09   10.95
   7   4  -9   17.00   18.98
  -7  -4   9   -1.61   13.13
   7   4  -8    3.02   17.28
  -7  -4   8   28.71   17.37
   7   4  -7  167.51   20.02
  -7  -4   7  171.00   16.24
   7   4  -6  404.33   22.38
  -7  -4   6  397.81   21.34
  -7  -4   5  211.61   22.19
   7   4  -4    2.64   14.07
  -7  -4   4   25.49   13.88
   7   4  -3   -8.69   13.22
  -7  -4   3    4.63   13.22
   7   4  -2   27.86   13.69
  -7  -4   2   12.56   13.03
   7   4  -1   12.09   10.01
  -7  -4   1    3.68    9.73
   7   4   0  364.01   17.00
  -7  -4   0  344.28   18.32
   7   4   1  475.34   19.07
  -7  -4  -1  451.92   19.83
   7   4   2   11.05   12.84
  -7  -4  -2   -3.21   15.67
   7   4   3   67.51   13.03
  -7  -4  -3   47.78   11.71
   7   4   4   35.03   10.95
  -7  -4  -4   42.11   13.69
   7   4   5    0.28   14.54
  -7  -4  -5  -10.20   22.95
   7   4   6   10.67   13.50
  -7  -4  -6   50.42   13.79
   7   4   7   95.75   16.43
  -7  -4  -7  102.07   16.90
  -7  -4  -8  211.80   18.32
   7   5  -9  140.32   20.77
  -7  -5   9  188.38   15.39
   7   5  -8   85.64   10.86
  -7  -5   8   84.32   12.75
   7   5  -7  199.24   20.11
  -7  -5   7  177.05   20.40
   7   5  -6  174.12   33.90
  -7  -5   6  201.69   25.97
   7   5  -5   59.20   19.07
  -7  -5   5   52.03   16.52
   7   5  -4   31.82   16.81
  -7  -5   4   21.34   16.62
   7   5  -3   79.60   14.82
  -7  -5   3   67.51   14.45
   7   5  -2  144.85   18.32
  -7  -5   2  183.75   21.25
   7   5  -1  197.54   20.96
  -7  -5   1  220.77   22.76
   7   5   0  102.45   18.51
  -7  -5   0  114.92   18.22
   7   5   1   71.76   16.90
  -7  -5  -1   82.62   17.94
   7   5   2   14.26   20.58
  -7  -5  -2   16.62   14.16
   7   5   3   -0.85    8.97
  -7  -5  -3   -2.27   14.35
   7   5   4  136.16   31.92
  -7  -5  -4   95.46   29.56
   7   5   5  111.99   25.87
  -7  -5  -5  111.04   30.31
   7   5   6  149.38   17.75
  -7  -5  -6  134.27   18.70
   7   5   7   58.83   32.29
  -7  -5  -7   -1.89   16.15
   7   6  -6   49.57   15.30
  -7  -6   6   67.61   15.67
   7   6  -5  144.00   22.66
  -7  -6   5  131.35   24.36
   7   6  -4  166.94   16.62
  -7  -6   4  158.45   17.56
   7   6  -3  170.63   15.20
  -7  -6   3  181.86   18.41
   7   6  -2   36.83    7.65
  -7  -6   2   17.85   20.96
   7   6  -1    6.80   10.29
  -7  -6   1    5.48    9.54
   7   6   0    4.72   13.41
  -7  -6   0   15.77   12.37
   7   6   1    0.57   16.43
  -7  -6  -1    3.87   16.24
   7   6   2  140.41   22.66
  -7  -6  -2  109.82   24.27
   7   6   3  144.00   34.94
  -7  -6  -3  174.12   42.96
   7   6   4  184.98   20.30
  -7  -6  -4  216.52   18.60
   7   6   5    8.97   16.62
  -7  -6  -5    2.46   11.24
  -7  -7   0   63.93   21.91
  -8  14  -3   65.81   16.34
   8 -13  -2   45.70   33.43
  -8  13   2  -20.21   25.97
   8 -13   0  137.20   23.13
  -8  13   0  125.77   30.22
   8 -13   1  106.23   18.79
  -8  13  -1   66.66   18.89
   8 -13   2   -0.38   18.98
  -8  13  -2   28.33   35.03
   8 -13   3    3.02   23.98
  -8  13  -3    9.54   25.78
   8 -13   4    7.65   11.43
  -8  13  -4   32.29   32.86
  -8  13  -5    8.59   35.22
  -8  12   4   62.04   24.27
   8 -12  -3   64.21   26.16
  -8  12   3   20.11   27.38
   8 -12  -2  268.64   31.44
  -8  12   2  226.53   24.27
   8 -12  -1   42.02   27.29
  -8  12   1   -6.42   15.96
   8 -12   0    3.12   22.10
  -8  12   0    0.57   20.30
   8 -12   1   -6.23   10.01
  -8  12  -1    3.59   26.16
   8 -12   2   30.12   17.94
  -8  12  -2   44.57   29.46
   8 -12   3  -13.13   20.68
  -8  12  -3   -5.48   18.70
   8 -12   4  122.75   21.81
  -8  12  -4  110.76   19.55
   8 -12   5  269.58   19.45
  -8  12  -5  266.47   16.34
   8 -12   6   40.60   18.70
  -8  12  -6   70.82   18.04
   8 -11  -4   50.42   22.28
  -8  11   4   71.76   17.94
   8 -11  -3   88.85   27.95
  -8  11   3   86.12   25.78
   8 -11  -2  117.37   18.79
  -8  11   2  119.83   21.72
   8 -11  -1   13.41   18.51
  -8  11   1   17.66   33.43
   8 -11   0   72.05   16.90
  -8  11   0   48.35   18.60
   8 -11   1   58.45   28.33
  -8  11  -1   80.17   25.78
   8 -11   2   69.21   18.70
  -8  11  -2   78.28   28.80
   8 -11   3  186.40   20.77
  -8  11  -3  202.35   14.16
   8 -11   4  262.60   20.21
  -8  11  -4  282.14   29.27
   8 -11   5   91.50   19.36
  -8  11  -5   64.21   30.03
   8 -11   6  -14.35   20.40
  -8  11  -6   22.76   32.77
   8 -11   7    0.66   15.67
  -8  11  -7  -12.75   12.65
   8 -10  -5  115.58   12.75
  -8  10   5  120.77   17.56
   8 -10  -4   12.75   19.64
  -8  10   4   13.97   20.40
   8 -10  -3   -5.00   16.15
  -8  10   3    2.55   24.55
   8 -10  -2   -1.89   13.60
  -8  10   2   19.83   14.73
   8 -10  -1   73.84   17.00
  -8  10   1  102.17   14.64
   8 -10   0  204.34   15.30
  -8  10   0  200.18   15.49
   8 -10   1  695.44   25.59
  -8  10  -1  683.92   27.48
   8 -10   2  578.26   26.91
  -8  10  -2  608.01   26.53
   8 -10   3    1.89   15.39
  -8  10  -3  -18.60   15.49
   8 -10   4   11.90   16.71
  -8  10  -4    7.18   16.24
   8 -10   5   30.22   17.94
  -8  10  -5    6.89   17.47
   8 -10   6   45.89   19.36
  -8  10  -6   75.73   19.07
   8 -10   7  134.75   15.96
  -8  10  -7  146.36   16.81
   8 -10   8  107.27   16.71
  -8  10  -8  114.35   15.49
   8  -9  -6   96.13   10.01
  -8   9   6   78.18   11.24
   8  -9  -5  203.30   14.35
  -8   9   5  215.29   16.34
   8  -9  -4   -4.06   13.03
  -8   9   4    7.08   13.31
   8  -9  -3    9.44   12.46
  -8   9   3    6.80   12.46
   8  -9  -2  103.87   15.96
  -8   9   2   93.20   11.52
   8  -9  -1  203.01   14.26
  -8   9   1  179.03   12.28
   8  -9   0  436.34   20.49
  -8   9   0  411.03   18.51
   8  -9   1  446.63   20.96
  -8   9  -1  398.95   19.17
   8  -9   2  217.46   15.11
  -8   9  -2  193.57   16.34
   8  -9   3   -2.36   15.86
  -8   9  -3   -1.23   14.16
   8  -9   4   40.60   17.56
  -8   9  -4   22.47   15.11
   8  -9   5  311.60   14.64
  -8   9  -5  270.91   14.54
   8  -9   6   27.01   14.45
  -8   9  -6   33.80   12.09
   8  -9   7   69.21   14.26
  -8   9  -7   91.59   13.03
   8  -9   8   97.73   14.07
  -8   9  -8   94.99   13.69
   8  -9   9    3.02   12.18
  -8   9  -9    9.16   13.97
   8  -8  -6    5.57   11.43
  -8   8   6   13.41   10.20
   8  -8  -5   45.70   12.56
  -8   8   5   39.09    7.46
   8  -8  -4   48.82   10.86
  -8   8   4   48.44    7.08
   8  -8  -3  174.31   12.84
  -8   8   3  143.24   13.03
   8  -8  -2  718.58   25.02
  -8   8   2  693.84   24.65
   8  -8  -1   69.21   12.18
  -8   8   1   88.57   11.05
   8  -8   0    9.54   10.10
  -8   8   0   13.69   10.76
   8  -8   1   44.10   11.33
  -8   8  -1   45.80   10.58
   8  -8   2   10.76   11.14
  -8   8  -2   17.66   11.05
   8  -8   3   66.19   11.14
  -8   8  -3   83.76   10.39
   8  -8   4  345.13   27.57
  -8   8  -4  325.20   18.70
   8  -8   5  148.91   15.77
  -8   8  -5  139.09   15.30
   8  -8   6    7.84   16.05
  -8   8  -6    6.89   11.71
   8  -8   7   95.75   19.36
  -8   8  -7  109.16   17.00
   8  -8   8   19.17   15.96
  -8   8  -8   31.16   23.98
   8  -8   9   38.43   22.66
  -8   8  -9    7.55   17.47
   8  -8  10   48.06   16.34
  -8   8 -10   10.48    8.69
   8  -7  -8   -7.65   16.62
  -8   7   8  -11.24   12.94
   8  -7  -7   64.68   12.18
  -8   7   7   67.70    9.91
   8  -7  -6   46.84   15.58
  -8   7   6   41.17   11.52
   8  -7  -5  293.38   15.96
  -8   7   5  299.61   15.49
   8  -7  -4  769.28   25.31
  -8   7   4  798.93   23.42
   8  -7  -3  854.55   27.10
  -8   7   3  866.54   25.87
   8  -7  -2  309.90   14.92
  -8   7   2  330.96   15.96
   8  -7  -1   16.15    9.73
  -8   7   1   23.04    8.97
   8  -7   0   20.11   10.76
  -8   7   0   30.88   15.39
   8  -7   1  125.59   12.09
  -8   7  -1  106.80   12.37
   8  -7   2  369.58   17.37
  -8   7  -2  394.42   17.75
   8  -7   3  555.88   19.83
  -8   7  -3  588.46   20.68
   8  -7   4  307.54   15.49
  -8   7  -4  313.11   15.86
   8  -7   5   13.88   13.03
  -8   7  -5    3.21   12.18
   8  -7   6  141.92   14.54
  -8   7  -6  149.85   14.73
   8  -7   7  -11.43   15.96
  -8   7  -7    0.38   14.82
   8  -7   8   85.17   21.53
  -8   7  -8  113.88   28.89
   8  -7   9  278.56   25.49
  -8   7  -9  267.04   22.00
   8  -7  10  112.27   15.11
  -8   7 -10   87.53    8.31
  -8   6  10    0.94   12.37
  -8   6   9   23.80   11.90
   8  -6  -8   80.36   13.50
  -8   6   8   98.86   11.43
   8  -6  -7  416.89   17.66
  -8   6   7  399.42   15.96
   8  -6  -6  645.49   21.34
  -8   6   6  654.84   20.58
   8  -6  -5  411.32   17.66
  -8   6   5  433.98   16.34
   8  -6  -4   61.85   11.14
  -8   6   4   66.29    9.06
   8  -6  -3   46.08   10.20
  -8   6   3   34.65    8.59
   8  -6  -2  278.27   14.92
  -8   6   2  264.11   13.60
   8  -6  -1  426.43   15.58
  -8   6   1  402.06   16.24
   8  -6   0  564.95   21.25
  -8   6   0  550.12   20.77
   8  -6   1  219.16   13.97
  -8   6  -1  215.76   14.35
   8  -6   2   43.25   10.10
  -8   6  -2   30.50    9.35
   8  -6   3   21.62   11.61
  -8   6  -3   33.90   11.05
   8  -6   4    3.59   10.95
  -8   6  -4   12.65   17.85
   8  -6   5    0.76   11.80
  -8   6  -5    0.66   11.80
   8  -6   6  294.42   17.37
  -8   6  -6  306.98   19.55
   8  -6   7  431.24   29.46
   8  -6   8  315.19   16.34
  -8   6  -8  289.79   15.86
   8  -6   9    8.40    9.54
  -8   6  -9    8.69   10.95
   8  -6  10   -7.93   12.37
  -8   6 -10    2.74   14.73
   8  -6  11    8.40   11.71
  -8   6 -11   13.41   12.65
   8  -5 -11   31.92   14.45
   8  -5 -10    5.19   17.37
  -8   5  10   21.62   11.33
   8  -5  -9  164.87   13.22
  -8   5   9  182.90   19.73
   8  -5  -8  691.29   25.87
  -8   5   8  624.62   33.71
   8  -5  -7  423.03   18.22
  -8   5   7  393.09   16.43
   8  -5  -6  312.08   16.62
  -8   5   6  303.86   19.55
   8  -5  -5   12.75    9.44
  -8   5   5    9.25   11.90
   8  -5  -4   28.80   10.20
  -8   5   4   33.80    8.03
   8  -5  -3   94.52   10.58
  -8   5   3  100.85    8.97
   8  -5  -2  446.82   17.66
  -8   5   2  453.81   17.47
   8  -5  -1  343.24   15.01
  -8   5   1  349.09   14.54
   8  -5   0   13.69    7.08
  -8   5   0    2.36    6.33
   8  -5   1    3.12    7.93
  -8   5  -1   -2.36    8.12
   8  -5   2   83.19   10.86
  -8   5  -2   64.87   10.10
   8  -5   3   35.69   10.67
  -8   5  -3   31.54   10.29
   8  -5   4  149.66   13.22
  -8   5  -4  155.61   12.75
   8  -5   5  681.00   22.57
  -8   5  -5  656.73   22.57
   8  -5   6  391.20   20.68
  -8   5  -6  371.47   23.23
   8  -5   7  212.65   16.71
  -8   5  -7  225.87   16.62
   8  -5   8    1.42   10.48
  -8   5  -8    7.27   10.76
   8  -5   9   -1.13   14.64
  -8   5  -9    6.61   13.88
   8  -5  10    2.36   14.26
  -8   5 -10   16.81   23.42
   8  -5  11   72.80   10.10
  -8   5 -11   69.12   14.16
   8  -4 -13   27.29   22.76
  -8   4  13  -27.57   21.62
   8  -4 -12   15.39   18.98
  -8   4  12   32.01   16.62
   8  -4 -11   38.15   17.00
  -8   4  11   11.80   14.07
   8  -4 -10  178.46   19.73
  -8   4  10  149.85   14.73
   8  -4  -9  298.67   19.07
  -8   4   9  282.43   16.62
   8  -4  -8  152.87   13.22
  -8   4   8  153.16   13.69
   8  -4  -7    7.27   11.99
  -8   4   7   18.79    9.35
   8  -4  -6   92.44   10.67
  -8   4   6   91.03    9.35
   8  -4  -5  236.16   13.13
  -8   4   5  238.24   11.52
   8  -4  -4    4.91    7.93
  -8   4   4   -2.83    7.27
   8  -4  -3  130.02    9.91
  -8   4   3  140.41   15.39
   8  -4  -2   60.24    8.88
  -8   4   2   60.05   14.26
   8  -4  -1  181.67   11.24
  -8   4   1  208.96   12.28
   8  -4   0    3.12    8.22
  -8   4   0    7.65    7.74
   8  -4   1  157.41    9.82
  -8   4  -1  165.15   10.39
   8  -4   2  504.14   19.64
  -8   4  -2  503.57   20.40
   8  -4   3  198.29   12.75
  -8   4  -3  198.58   13.88
  -8   4  -4  445.88   17.09
   8  -4   5  358.63   16.24
   8  -4   6   15.20   10.86
  -8   4  -6    5.38    9.25
   8  -4   7    4.25   13.88
  -8   4  -7  -20.58   20.77
   8  -4   8   97.26   16.43
  -8   4  -8   76.58   16.62
   8  -4   9    8.31   10.01
  -8   4  -9   21.25   29.18
   8  -4  10  103.68   13.03
  -8   4 -10   95.09   22.38
   8  -4  11    9.63   13.69
   8  -3 -13   75.73   24.55
  -8   3  13   23.89   16.90
   8  -3 -12  351.17   27.29
  -8   3  12  406.88   22.95
   8  -3 -11  173.27   19.83
  -8   3  11  152.59   18.22
   8  -3 -10  286.39   20.30
  -8   3  10  265.81   17.66
   8  -3  -9  188.38   17.00
  -8   3   9  186.11   13.69
   8  -3  -8   -0.09   12.46
  -8   3   8    5.29   11.43
   8  -3  -7    2.17   11.05
  -8   3   7   12.84    9.35
   8  -3  -6  168.17   12.56
  -8   3   6  173.74   11.05
   8  -3  -5  374.77   17.75
  -8   3   5  389.13   17.37
   8  -3  -4  217.27   11.99
  -8   3   4  198.58   11.24
   8  -3  -3   41.64    7.46
  -8   3   3   38.43    6.99
   8  -3  -2   51.37    8.78
  -8   3   2   69.12    8.97
   8  -3  -1    7.93    8.22
  -8   3   1    4.25   13.60
   8  -3   0  299.61   13.79
  -8   3   0  290.55   13.03
   8  -3   1 1869.53   50.42
  -8   3  -1 1860.75   48.72
   8  -3   2  505.27   20.11
  -8   3  -2  508.58   21.15
  -8   3  -3  438.42   18.60
   8  -3   4  157.50   11.71
  -8   3  -4  170.34   12.09
   8  -3   5   80.64   11.61
  -8   3  -5   59.87   11.33
   8  -3   6   10.95   12.56
  -8   3  -6   -4.82   12.37
   8  -3   7   71.76   12.94
  -8   3  -7   64.21   11.71
   8  -3   8  329.45   28.14
  -8   3  -8  293.38   16.71
   8  -3   9  159.86   27.67
  -8   3  -9  126.53   16.81
   8  -3  10  -13.79   21.15
  -8   3 -10    6.14   12.28
   8  -3  11    5.67   14.35
  -8   3 -11    2.93   17.00
  -8   2  14   40.41   26.91
   8  -2 -13   98.58   20.40
  -8   2  13   78.66   13.22
   8  -2 -12  123.79   14.35
  -8   2  12   90.84   13.88
   8  -2 -11   65.72   13.60
  -8   2  11   70.35   13.41
   8  -2 -10    6.52   13.88
  -8   2  10    4.06   14.16
   8  -2  -9   71.57   15.77
  -8   2   9   77.05   12.84
   8  -2  -8   47.78   12.94
  -8   2   8   45.61   12.28
   8  -2  -7   56.75   11.43
  -8   2   7   56.75   10.58
   8  -2  -6  381.76   18.60
  -8   2   6  418.59   25.12
   8  -2  -5   64.11   10.86
  -8   2   5   55.14    9.63
   8  -2  -4   39.38    8.59
  -8   2   4   26.16    9.06
   8  -2  -3    4.15    8.88
  -8   2   3    9.73    6.70
   8  -2  -2  131.91   11.05
  -8   2   2  140.32   10.76
   8  -2  -1  894.68   26.91
  -8   2   1  888.54   25.78
   8  -2   0  816.88   26.44
  -8   2   0  846.34   25.87
   8  -2   1  603.28   23.13
  -8   2  -1  627.08   25.78
   8  -2   2  121.53   18.13
  -8   2  -2  108.87   11.90
   8  -2   3    9.25   10.20
  -8   2  -3   16.90   10.20
   8  -2   4  108.59   11.61
  -8   2  -4  126.25   12.28
   8  -2   5   22.38   11.90
  -8   2  -5   37.58   12.75
   8  -2   6  183.19   15.20
  -8   2  -6  198.95   16.05
   8  -2   7  143.15   13.88
  -8   2  -7  178.28   14.82
   8  -2   8   42.02   16.34
  -8   2  -8   64.78   15.67
   8  -2   9   -3.87   18.04
  -8   2  -9   -0.38   25.31
   8  -2  10   29.84   18.70
  -8   2 -10    1.13   16.43
   8  -2  11    7.08   18.41
  -8   2 -11    7.27   17.47
   8  -1 -14   13.88   22.76
   8  -1 -13    1.61   21.81
   8  -1 -12   15.67   15.67
  -8   1  12    1.89    7.27
   8  -1 -11    7.84   18.22
  -8   1  11   13.03   15.01
   8  -1 -10   23.98   17.09
  -8   1  10   36.26   15.86
   8  -1  -9  137.67   15.30
  -8   1   9  156.56   13.60
   8  -1  -8  393.66   20.68
  -8   1   8  388.84   18.13
   8  -1  -7    6.80   12.37
  -8   1   7   -7.65   10.01
   8  -1  -6    1.23   11.24
  -8   1   6    9.16    6.52
   8  -1  -5   42.77   10.76
  -8   1   5   45.61   10.29
   8  -1  -4   -0.38    9.54
  -8   1   4    2.93    8.97
   8  -1  -3  454.09   20.40
  -8   1   3  449.28   17.75
   8  -1  -2  636.14   22.00
  -8   1   2  601.58   21.91
   8  -1  -1  570.05   23.23
  -8   1   1  552.86   23.04
   8  -1   0   30.69    7.93
  -8   1   0   39.19    7.74
   8  -1   2   17.75    8.59
  -8   1  -2   27.57   10.39
   8  -1   3  125.30   13.13
  -8   1  -3  148.91   13.41
   8  -1   4  113.22   13.41
  -8   1  -4  112.27   13.50
   8  -1   5  230.87   15.30
  -8   1  -5  222.09   16.34
   8  -1   6    0.76   14.73
  -8   1  -6    1.32   15.01
   8  -1   7    1.89   12.46
  -8   1  -7   11.71   15.01
   8  -1   8    0.57    8.97
  -8   1  -8   24.17   14.16
   8  -1   9    3.21   27.10
  -8   1  -9   11.99   30.78
   8  -1  10  -25.21   25.21
  -8   1 -10   57.41   11.33
  -8   1 -11   55.05   18.70
  -8   0  14   15.11   20.96
   8   0 -13    6.33   13.22
  -8   0  13    6.89   15.30
   8   0 -12   84.51   18.89
  -8   0  12   91.31   23.42
   8   0 -11  169.02   34.56
  -8   0  11  137.58   17.19
   8   0 -10  168.83   19.26
  -8   0  10  167.23   18.41
   8   0  -9   58.45   15.20
  -8   0   9   64.96   13.13
   8   0  -8   -0.38   14.07
  -8   0   8   -3.02   11.52
   8   0  -7    0.94   11.05
  -8   0   7   -4.44   11.52
   8   0  -6   34.94   13.22
  -8   0   6   47.78   11.61
   8   0  -5  646.72   24.65
  -8   0   5  598.56   22.47
   8   0  -4  664.19   24.65
  -8   0   4  650.03   24.55
   8   0  -3  272.80   15.11
  -8   0   3  284.60   14.73
   8   0  -2  347.96   17.75
  -8   0   2  341.44   14.45
   8   0  -1   -0.57    9.82
  -8   0   1   -2.46    9.54
   8   0   0    7.18    7.84
  -8   0   0   22.10   12.75
   8   0   1  138.99   13.88
  -8   0  -1  149.38   14.35
   8   0   2  661.73   22.38
  -8   0  -2  660.13   26.25
   8   0   3  545.68   18.79
  -8   0  -3  555.51   19.07
   8   0   4   17.85   11.71
  -8   0  -4    6.61   11.14
   8   0   5   34.09   13.88
  -8   0  -5   23.98   14.82
   8   0   6    7.08   14.07
  -8   0  -6    6.70   15.39
   8   0   7    3.21   15.58
  -8   0  -7   -6.52   16.71
   8   0   8   99.90   19.07
  -8   0  -8   87.63   19.17
   8   0   9  134.27   22.57
  -8   0  -9  142.20   21.62
   8   0  10  175.06   18.13
  -8   0 -10  195.65   20.68
   8   0  11   72.99   21.34
  -8   0 -11    9.06   22.47
  -8  -1  13   79.03   22.28
   8   1 -12   93.48   24.93
  -8  -1  12  140.60   13.50
  -8  -1  11   98.20   20.21
   8   1 -10   -8.88   15.49
  -8  -1  10   -4.34   13.79
   8   1  -9   13.79   17.56
  -8  -1   9   18.70   13.69
   8   1  -8   52.31   17.47
  -8  -1   8   52.41    9.06
   8   1  -7  262.79   20.30
  -8  -1   7  293.19   19.17
   8   1  -6  329.26   17.47
  -8  -1   6  349.09   16.90
   8   1  -5  220.86   14.64
  -8  -1   5  182.34   14.07
   8   1  -4  246.17   16.90
  -8  -1   4  242.39   21.53
   8   1  -3  173.84   13.13
  -8  -1   3  172.23   13.31
   8   1  -2   93.58   10.58
  -8  -1   2  102.45   10.76
   8   1  -1  247.77   15.77
   8   1   0  169.40   15.86
  -8  -1   0  169.40   13.69
   8   1   1  300.56   16.81
  -8  -1  -1  267.70   15.20
   8   1   2   29.27   12.84
  -8  -1  -2   40.98   13.69
   8   1   3    8.22   10.76
  -8  -1  -3    8.88   10.76
   8   1   4    1.51   13.88
  -8  -1  -4    6.52   22.38
   8   1   5    0.57   14.82
  -8  -1  -5   15.77   15.58
   8   1   6  155.52   17.47
  -8  -1  -6  123.70   17.00
   8   1   7  213.59   17.85
  -8  -1  -7  196.22   17.47
   8   1   8   93.76   28.89
  -8  -1  -8   67.33   33.99
  -8  -1  -9   44.19   11.90
   8   1  10    3.49   23.42
  -8  -1 -10   20.40   17.47
   8   2 -12  -30.97   22.76
  -8  -2  12   17.56   19.36
   8   2 -11   -1.70   11.90
  -8  -2  11   12.65   24.83
   8   2 -10   -0.47   16.15
  -8  -2  10    1.70   14.82
   8   2  -9   25.12   20.77
  -8  -2   9   35.22   17.00
   8   2  -8  313.40   22.00
  -8  -2   8  304.99   18.41
   8   2  -7  327.85   20.49
  -8  -2   7  319.54   17.28
   8   2  -6   39.00   14.35
  -8  -2   6   43.15   13.88
   8   2  -5    2.08   12.46
  -8  -2   5   14.54   11.14
   8   2  -4   57.51   20.96
  -8  -2   4   56.84   11.99
  -8  -2   3  143.53   14.45
   8   2  -2   93.39   13.60
  -8  -2   2   73.46   13.31
   8   2  -1  135.03   14.92
  -8  -2   1  122.56   13.60
   8   2   0  146.27   14.35
  -8  -2   0  146.45   14.54
   8   2   1   44.47   13.60
  -8  -2  -1   36.64   13.60
   8   2   2   75.92   13.50
  -8  -2  -2   84.51   14.82
   8   2   3   14.45   11.24
  -8  -2  -3    4.91   10.39
   8   2   4  120.68   14.54
  -8  -2  -4  144.47   16.34
   8   2   5  213.50   17.66
  -8  -2  -5  169.02   20.02
   8   2   6  291.77   24.46
  -8  -2  -6  324.92   24.55
   8   2   7  126.81   21.25
  -8  -2  -7   74.41   19.45
   8   2   8   18.04   21.53
  -8  -2  -8    3.40   16.52
  -8  -2  -9   61.47   15.86
   8   3 -11   35.50   11.33
   8   3 -10  140.69   21.25
  -8  -3  10   91.69   13.97
   8   3  -9   66.00   14.07
  -8  -3   9  117.84   13.97
   8   3  -8  167.04   19.36
  -8  -3   8  115.39   13.13
   8   3  -7  161.18   18.22
  -8  -3   7  165.15   17.37
   8   3  -6   10.10   17.75
  -8  -3   6   13.13   16.62
   8   3  -5   -2.83   12.28
  -8  -3   5   16.52   14.82
   8   3  -4  103.58   18.32
  -8  -3   4   83.00   11.61
   8   3  -3  108.31   15.39
  -8  -3   3   97.73   14.26
   8   3  -2    7.84   13.31
  -8  -3   2    6.70   12.46
   8   3  -1   52.60   15.11
  -8  -3   1   48.91   12.28
   8   3   0   37.86   15.67
  -8  -3   0   44.00   15.67
   8   3   1    6.23   17.75
  -8  -3  -1    0.00   17.00
   8   3   2   -9.82   16.34
  -8  -3  -2    8.40   17.47
   8   3   3  209.25   15.30
  -8  -3  -3  189.80   18.60
   8   3   4  289.98   19.07
  -8  -3  -4  324.63   41.83
   8   3   5   84.42   18.51
  -8  -3  -5   88.57   29.93
   8   3   6   38.24   19.36
  -8  -3  -6   48.91   13.97
   8   3   7   46.74   26.06
  -8  -3  -7    8.40   21.15
   8   3   8   -2.27   13.31
  -8  -3  -8   -9.63   19.64
   8   4  -9    3.40   16.15
  -8  -4   9   32.39   13.41
   8   4  -8  -10.01   15.86
  -8  -4   8   -7.65   17.75
   8   4  -7   55.14   15.77
  -8  -4   7   49.20   15.01
   8   4  -6  232.29   21.06
  -8  -4   6  268.73   18.51
   8   4  -4  144.19   19.26
  -8  -4   4  167.23   18.04
   8   4  -3   13.69   17.19
  -8  -4   3   22.95   17.28
   8   4  -2   10.10    8.12
  -8  -4   2    8.40   19.45
   8   4  -1  -10.10   14.45
  -8  -4   1   -2.93   14.35
   8   4   0  331.43   18.04
  -8  -4   0  337.29   18.89
   8   4   1  294.04   21.91
  -8  -4  -1  258.16   22.76
   8   4   2  310.57   26.06
  -8  -4  -2  343.71   21.34
   8   4   3  193.19   19.17
  -8  -4  -3  215.20   18.79
   8   4   4   54.01   14.16
  -8  -4  -4   59.02   16.24
   8   4   5   16.90   12.75
  -8  -4  -5   -2.64   13.60
   8   4   6   22.57    9.35
  -8  -4  -6    6.23   12.46
   8   4   7   25.40    9.91
   8   5  -6  129.65   39.66
  -8  -5   6  106.89   31.54
   8   5  -5   27.29   19.07
  -8  -5   5   34.75   19.36
   8   5  -4    2.46   11.71
  -8  -5   4    0.38   17.37
   8   5  -3   13.03   15.58
  -8  -5   3   14.73   15.39
   8   5  -2   32.10   19.92
  -8  -5   2    2.27    9.44
   8   5  -1   58.35   18.13
  -8  -5   1   53.07   17.00
   8   5   0  237.10   19.17
  -8  -5   0  213.21   19.55
   8   5   1  145.60   20.40
  -8  -5  -1  174.78   21.72
   8   5   2  -11.24   17.09
  -8  -5  -2   15.01   21.34
   8   5   3   17.00   34.47
  -8  -5  -3   13.41   38.34
  -8  -5  -4   -6.70   10.67
   9 -13  -1   -8.59   16.15
  -9  13   1    9.16   16.81
   9 -13   0   -5.48   29.56
  -9  13   0  -15.39   35.79
  -9  13  -1   85.17   25.59
   9 -13   2   60.72   20.77
  -9  13  -2  105.10   17.37
   9 -13   3   70.91   12.09
  -9  13  -3   64.96   14.16
  -9  13  -4    8.97   14.16
  -9  12   4   73.56   14.26
   9 -12  -3   -6.70   25.31
  -9  12   3    5.67   37.86
   9 -12  -1  118.32   26.06
  -9  12   1  135.03   24.83
   9 -12   0  287.43   22.57
  -9  12   0  295.55   42.02
   9 -12   1  170.72   20.68
  -9  12  -1  174.31   15.01
   9 -12   2    4.91   27.48
  -9  12  -2    1.13   32.86
   9 -12   3   14.26   17.28
  -9  12  -3    8.50   18.32
   9 -12   4   -0.28   36.26
  -9  12  -4  -16.62   27.48
   9 -12   5   44.47   34.65
  -9  12  -5   76.39   16.71
  -9  11   5    2.08   18.41
   9 -11  -4   -8.03   22.00
  -9  11   4  -14.82   25.12
   9 -11  -3  281.48   23.32
  -9  11   3  309.62   37.30
   9 -11  -2  492.15   38.34
  -9  11   2  425.58   33.99
   9 -11  -1  110.19   33.43
  -9  11   1   54.96   18.51
   9 -11   0  320.76   23.80
  -9  11   0  322.94   16.05
   9 -11   1   44.19   18.22
  -9  11  -1   52.12   18.70
   9 -11   2    2.74   16.62
  -9  11  -2    1.61   17.09
   9 -11   3   34.84   12.94
  -9  11  -3   14.73   17.94
   9 -11   4  219.54   19.55
  -9  11  -4  221.81   18.13
   9 -11   5  116.90   20.77
  -9  11  -5  162.32   15.77
   9 -11   6   15.86   22.00
  -9  11  -6   12.18   16.15
   9 -10  -6   31.35   17.37
  -9  10   6   52.03   14.45
   9 -10  -5  135.31   18.32
  -9  10   5  126.06   28.42
   9 -10  -4  223.51   19.83
  -9  10   4  212.93   22.76
   9 -10  -3  174.12   20.68
  -9  10   3  142.87   17.47
   9 -10  -2   -0.28   23.80
  -9  10   2    5.10   13.41
   9 -10  -1  -15.01   23.80
  -9  10   1   39.38   14.35
   9 -10   0   32.29   14.92
  -9  10   0   25.97   14.26
   9 -10   1  401.50   23.98
  -9  10  -1  430.96   17.56
   9 -10   2   -0.66   13.88
  -9  10  -2    6.52   11.99
   9 -10   3   57.60   16.15
  -9  10  -3   60.24   15.01
   9 -10   4   22.28   11.05
  -9  10  -4   53.82   13.13
   9 -10   5   16.43   13.41
  -9  10  -5   52.78   12.18
   9 -10   6   18.04   11.99
  -9  10  -6    5.19   10.86
   9 -10   7   52.50   11.14
  -9  10  -7   11.52   15.49
   9  -9  -6  442.95   18.60
  -9   9   6  528.97   21.43
   9  -9  -5  242.11   21.34
  -9   9   5  288.38   18.51
   9  -9  -4  132.95   17.09
  -9   9   4  125.40   13.88
   9  -9  -3   40.79   21.34
  -9   9   3   26.91    8.78
   9  -9  -2    8.22   10.29
  -9   9   2   -1.13   13.13
   9  -9  -1    9.16   11.14
  -9   9   1   11.24   12.37
   9  -9   0   15.58   11.14
  -9   9   0   11.52   11.14
   9  -9   1   84.61   11.80
  -9   9  -1  107.08   12.46
   9  -9   2  113.22   15.39
  -9   9  -2  110.95   15.01
   9  -9   3   26.91   15.30
  -9   9  -3   18.04   14.82
   9  -9   4   37.49    7.74
  -9   9  -4   35.41   10.10
   9  -9   5   30.12   13.50
  -9   9  -5   35.32   13.13
   9  -9   6   -1.89   15.67
  -9   9  -6  -22.28   15.77
   9  -9   7  210.66   25.12
  -9   9  -7  209.81   17.66
   9  -9   8  196.41   22.10
  -9   9  -8  190.27   18.41
   9  -8  -8  121.05   16.05
   9  -8  -7  137.11   13.69
  -9   8   7  121.24   11.80
   9  -8  -6  218.60   18.60
  -9   8   6  225.02   18.04
   9  -8  -5  111.33   16.34
  -9   8   5  127.66   15.49
   9  -8  -4  103.96   16.34
  -9   8   4   99.15   15.77
   9  -8  -3  131.82   14.35
  -9   8   3  130.40   14.07
   9  -8  -2  344.09   14.82
  -9   8   2  325.48   15.49
   9  -8  -1   80.83   15.49
  -9   8   1  111.99   13.22
   9  -8   0   34.28   11.99
  -9   8   0   31.35   11.24
   9  -8   1   22.00   12.37
  -9   8  -1   29.27   11.52
   9  -8   2   10.67   13.50
  -9   8  -2    2.27   12.46
   9  -8   3   35.22   13.41
  -9   8  -3   36.16   12.46
   9  -8   4   98.67   11.61
  -9   8  -4  101.51   14.92
   9  -8   5  573.07   22.95
  -9   8  -5  566.08   22.38
   9  -8   6  119.54   14.64
  -9   8  -6  126.15   17.00
   9  -8   7  145.60   14.16
  -9   8  -7  128.04   15.11
   9  -8   8   59.49   14.26
  -9   8  -8   77.52   16.90
   9  -8   9   15.11   13.97
  -9   8  -9   13.79   27.67
   9  -7  -8  133.61   27.19
  -9   7   8  133.99   13.88
   9  -7  -7   -3.02   19.55
  -9   7   7    7.74   14.45
   9  -7  -6   -5.10   14.35
  -9   7   6    5.10   12.09
   9  -7  -5   26.91   13.41
  -9   7   5   20.87   11.05
   9  -7  -4   42.68   12.37
  -9   7   4   37.86   10.95
   9  -7  -3  371.47   18.60
  -9   7   3  393.28   17.94
   9  -7  -2 1072.39   36.07
  -9   7   2 1081.36   34.37
   9  -7  -1    2.55   10.86
  -9   7   1    9.35    9.73
   9  -7   0   11.61   10.20
  -9   7   0    5.95    8.97
   9  -7   1   24.74    8.03
  -9   7  -1   16.62    8.69
   9  -7   2  109.72   12.84
  -9   7  -2  123.41   17.94
   9  -7   3  283.75   15.39
  -9   7  -3  274.21   16.71
   9  -7   4  603.28   22.38
  -9   7  -4  621.60   21.81
   9  -7   5  316.23   15.58
  -9   7  -5  307.73   15.67
   9  -7   6   27.48   14.73
  -9   7  -6   51.75   13.79
   9  -7   7    2.93    5.67
  -9   7  -7   -3.49    8.03
   9  -7   8    1.98   27.19
  -9   7  -8   -4.72    8.88
   9  -6  -9   20.40   14.35
  -9   6   9   12.56   21.25
   9  -6  -8   22.28   12.37
  -9   6   8    4.91   10.67
   9  -6  -7   -7.84   13.69
  -9   6   7    8.31   14.26
   9  -6  -6   98.39   15.77
  -9   6   6   69.40   12.37
   9  -6  -5  194.99   15.58
  -9   6   5  222.28   13.50
   9  -6  -4  124.64   12.28
  -9   6   4  103.40   10.95
   9  -6  -3   84.70   13.13
  -9   6   3   75.92   11.24
   9  -6  -2    4.53   10.67
  -9   6   2   16.71    9.63
   9  -6  -1   -1.23   10.20
  -9   6   1    3.30    9.73
   9  -6   0   75.16   11.90
  -9   6   0   77.24   11.52
   9  -6   1  624.91   22.38
  -9   6  -1  648.23   24.08
   9  -6   2  308.77   15.20
  -9   6  -2  322.65   14.07
   9  -6   3   89.23   10.86
  -9   6  -3  100.19   11.99
   9  -6   4    1.23   10.48
  -9   6  -4    2.93   10.48
   9  -6   5    3.49   12.84
  -9   6  -5    2.83   19.45
   9  -6   6    9.54   14.64
  -9   6  -6    6.61   15.11
   9  -6   7   29.18   22.76
  -9   6  -7   61.57   17.19
   9  -6   8   54.86    6.70
  -9   6  -8   42.49   10.01
   9  -6   9   38.15    8.50
  -9   6  -9   76.86   10.95
   9  -5 -12   58.07   12.75
  -9   5  12  112.18   16.43
   9  -5 -11    8.78   10.67
   9  -5 -10   14.92   30.03
  -9   5  10   55.24   28.99
   9  -5  -9  -25.87   26.16
  -9   5   9    8.31   19.17
   9  -5  -8  218.31   17.75
  -9   5   8  210.57   23.13
   9  -5  -7  307.07   19.07
  -9   5   7  273.46   25.59
   9  -5  -6  324.16   18.51
  -9   5   6  301.12   16.34
   9  -5  -5   75.07   12.18
  -9   5   5   91.88   15.67
   9  -5  -4   55.99   11.71
  -9   5   4   65.06    9.06
   9  -5  -3   11.80   10.95
  -9   5   3   15.67    9.25
   9  -5  -2   46.93    9.63
  -9   5   2   65.06   10.10
   9  -5  -1  331.72   17.37
  -9   5   1  336.63   15.77
   9  -5   0  755.88   28.33
  -9   5   0  780.52   28.71
   9  -5   1  172.89   12.84
  -9   5  -1  175.82   11.43
   9  -5   2   21.72   11.14
  -9   5  -2   17.94   11.33
   9  -5   3    2.55   11.61
  -9   5  -3    5.19   11.52
   9  -5   4    6.61   12.09
  -9   5  -4   23.61   12.56
   9  -5   5   91.97   12.18
  -9   5  -5  112.18   15.01
   9  -5   6  270.72   17.00
  -9   5  -6  294.04   18.98
   9  -5   7  113.78   16.52
  -9   5  -7  110.48   15.39
   9  -5   8   -1.32   13.13
  -9   5  -8    4.34   10.67
   9  -5   9   25.97   10.10
  -9   5  -9    2.27    9.16
   9  -5  10   11.43    8.31
  -9   5 -10   -1.98   18.04
   9  -4 -11    0.19   17.56
  -9   4  11    9.91   12.37
   9  -4 -10   55.43   20.02
  -9   4  10   45.99   16.24
   9  -4  -9  400.65   21.62
  -9   4   9  438.32   19.92
   9  -4  -8  399.99   22.76
  -9   4   8  333.89   17.66
   9  -4  -7  139.18   16.71
  -9   4   7  113.41   12.75
   9  -4  -6   36.45   15.01
  -9   4   6   40.04   11.14
   9  -4  -5   73.56   10.10
  -9   4   5   76.30   10.95
   9  -4  -4   89.42   11.90
  -9   4   4   88.48   10.86
   9  -4  -3  268.26   14.35
  -9   4   3  258.44   19.36
   9  -4  -2  197.35   13.41
  -9   4   2  227.38   20.68
   9  -4  -1  717.82   25.12
  -9   4   1  721.32   22.38
   9  -4   0  142.87   11.80
  -9   4   0  144.28   10.01
   9  -4   1   20.21    8.69
  -9   4  -1   15.58    7.93
   9  -4   2   44.19   10.95
  -9   4  -2   30.88   11.24
   9  -4   3  209.62   14.26
  -9   4  -3  207.26   15.67
  -9   4  -4  272.89   15.86
   9  -4   5  216.23   12.94
   9  -4   6   72.71   15.58
  -9   4  -6   74.60   15.39
   9  -4   7    0.19   14.64
  -9   4  -7   17.56   13.88
   9  -4   8    7.55   11.43
  -9   4  -8   11.52   16.52
   9  -4   9    6.80   16.90
  -9   4  -9   -0.57   13.31
  -9   4 -10   73.37   13.03
   9  -3 -13   64.78   16.62
  -9   3  13    4.82   14.35
   9  -3 -12   64.68   32.48
  -9   3  12   87.34   26.25
   9  -3 -11   69.31   22.28
  -9   3  11  110.29   15.86
   9  -3 -10  474.02   24.27
  -9   3  10  535.86   24.46
   9  -3  -9   82.43   21.15
  -9   3   9   71.67   16.05
   9  -3  -8   18.89   16.62
  -9   3   8    8.12   14.82
   9  -3  -7   22.95   13.60
  -9   3   7    3.40   11.71
   9  -3  -6   29.18   11.90
  -9   3   6   22.57   10.39
   9  -3  -5  104.43   13.50
  -9   3   5  110.76   12.37
   9  -3  -4  164.77   15.01
  -9   3   4  179.41   12.75
   9  -3  -3  248.43   15.39
  -9   3   3  282.33   14.64
   9  -3  -2  167.98   13.03
  -9   3   2  162.03   11.14
   9  -3  -1    8.31   10.39
  -9   3   1   21.25   15.20
   9  -3   0  159.30   13.41
  -9   3   0  136.63   20.11
   9  -3   1    1.04    8.22
  -9   3  -1    8.03    7.37
   9  -3   2  160.24   13.97
  -9   3  -2  177.05   13.31
  -9   3  -3  226.62   14.45
   9  -3   4   35.60   12.09
  -9   3  -4   46.74   12.56
   9  -3   5   -6.99   13.22
  -9   3  -5    3.12   13.41
   9  -3   6   -3.97   14.92
  -9   3  -6   -3.40   15.77
   9  -3   7    6.23   11.80
  -9   3  -7   33.99   14.16
   9  -3   8   76.96   20.87
  -9   3  -8   60.34   15.01
   9  -3   9   51.65   12.94
  -9   3  -9  103.40   11.90
   9  -3  10   41.17   12.94
  -9   3 -10   31.07   12.56
   9  -2 -13   92.54   16.34
   9  -2 -12  107.74   30.69
  -9   2  12   72.80   22.95
   9  -2 -11   74.12   20.30
  -9   2  11   59.96   15.20
   9  -2 -10    6.23   18.89
  -9   2  10   12.28   15.30
   9  -2  -9   21.62   18.70
  -9   2   9   24.17   16.24
   9  -2  -8  159.86   16.24
  -9   2   8  161.18   13.97
   9  -2  -7  207.64   15.86
  -9   2   7  227.00   16.24
   9  -2  -6  255.04   16.34
  -9   2   6  216.99   19.36
   9  -2  -5  261.75   15.77
  -9   2   5  273.17   15.67
   9  -2  -4  172.23   13.69
  -9   2   4  163.26   13.03
   9  -2  -3    1.13   11.24
  -9   2   3    8.69   10.01
   9  -2  -2    7.27   10.39
  -9   2   2   11.71    9.73
   9  -2  -1    0.09    8.31
  -9   2   1   -1.79    8.40
   9  -2   0  175.06   12.37
  -9   2   0  170.72   12.84
   9  -2   1  448.24   19.07
  -9   2  -1  492.71   22.66
   9  -2   2   55.90   13.03
  -9   2  -2   43.06   19.17
   9  -2   3   90.18   12.84
  -9   2  -3   95.94   13.03
   9  -2   4   34.37   13.60
  -9   2  -4   24.65   13.41
   9  -2   5   52.03    6.80
  -9   2  -5   51.75    8.40
   9  -2   6   70.54    8.69
  -9   2  -6   71.20   13.41
   9  -2   7  257.31   18.70
  -9   2  -7  242.86   19.36
   9  -2   8  228.04   20.58
  -9   2  -8  223.32   21.62
   9  -2   9   21.43   26.34
  -9   2  -9   46.08   13.13
  -9   1  14  112.93   29.18
  -9   1  12   -1.89   19.45
   9  -1 -11    3.68   13.97
  -9   1  11   41.36   14.92
   9  -1 -10   -9.91   21.15
  -9   1  10    7.27   17.47
   9  -1  -9   26.16   19.36
  -9   1   9   39.85   15.49
   9  -1  -8  239.94   17.94
  -9   1   8  242.01   15.77
   9  -1  -7  394.51   19.07
  -9   1   7  378.27   16.34
   9  -1  -6  407.92   18.04
  -9   1   6  386.11   16.62
   9  -1  -5    1.13   13.97
  -9   1   5    6.14   12.37
   9  -1  -4  116.14   11.61
  -9   1   4  143.43   13.60
   9  -1  -3  171.00   14.26
  -9   1   3  136.54   13.13
   9  -1  -2  142.11   14.07
  -9   1   2  132.67   13.41
   9  -1  -1  324.45   16.71
  -9   1   1  357.59   16.62
   9  -1   0  217.37   14.26
  -9   1   0  183.19   13.31
   9  -1   1   61.47   20.02
   9  -1   2   35.88   12.94
  -9   1  -2   23.89   14.92
   9  -1   3   39.28   10.58
  -9   1  -3   34.18   10.20
   9  -1   4  197.63   15.86
  -9   1  -4  210.29   14.64
   9  -1   5  104.81   13.13
  -9   1  -5   85.27   12.46
   9  -1   6  291.40   18.79
  -9   1  -6  312.08   18.51
   9  -1   7  195.93   15.49
  -9   1  -7  196.41   12.46
   9  -1   8   -4.34   28.14
  -9   1  -8   57.13   31.92
   9  -1   9    5.10   24.46
  -9   1  -9    9.16   27.76
   9   0 -13    8.22   20.30
   9   0 -12   -9.63   18.22
  -9   0  12    5.48   11.24
   9   0 -11   31.92   16.05
  -9   0  11   33.33   12.65
   9   0 -10  196.88   17.28
  -9   0  10  230.78   18.22
   9   0  -9  285.07   23.32
  -9   0   9  299.05   20.21
   9   0  -8  235.69   20.21
  -9   0   8  234.55   21.53
   9   0  -7    3.68   16.62
  -9   0   7    3.40   14.64
   9   0  -6   40.13   14.92
  -9   0   6   37.49   13.50
   9   0  -5   45.32   14.26
  -9   0   5   68.74   12.94
   9   0  -4  270.72   12.84
  -9   0   4  253.06   12.37
   9   0  -3 1001.19   31.92
  -9   0   3  975.98   31.16
   9   0  -2  220.20   13.60
  -9   0   2  203.58   14.16
   9   0  -1   48.53   12.09
  -9   0   1   58.83   11.90
   9   0   0   -2.64   12.94
  -9   0   0   17.66   12.84
   9   0   1   10.86   10.48
  -9   0  -1   10.58   12.37
   9   0   2  152.03   16.05
  -9   0  -2  157.60   28.14
   9   0   3  400.93   19.92
  -9   0  -3  428.98   30.03
   9   0   4  272.51   19.07
  -9   0  -4  298.20   18.51
   9   0   5  182.34   17.94
  -9   0  -5  189.61   18.79
   9   0   6    0.94   19.26
  -9   0  -6   -3.49   18.79
   9   0   7  -21.72   34.65
  -9   0  -7   39.09   33.99
   9   0   8    2.83   19.83
  -9   0  -8  -18.04   19.55
  -9   0  -9   18.04   16.81
   9   1 -12   76.01   20.58
  -9  -1  12   57.32    9.25
   9   1 -11    8.78   23.32
  -9  -1  11   29.18   12.84
   9   1 -10   68.74   28.42
  -9  -1  10   80.17   13.50
   9   1  -9   11.99   17.00
  -9  -1   9    9.35   12.09
   9   1  -8   -5.10   13.60
  -9  -1   8   22.95   15.77
   9   1  -7   12.09   16.05
  -9  -1   7   18.60   16.62
   9   1  -6   40.04   14.92
  -9  -1   6   32.77   14.16
   9   1  -5  104.15   13.31
  -9  -1   5  115.10   13.31
   9   1  -4  217.65   16.62
  -9  -1   4  188.76   14.82
   9   1  -3   18.98   14.16
  -9  -1   3   29.84   12.84
   9   1  -2   23.98   14.35
  -9  -1   2   62.70   15.20
   9   1  -1    3.21   14.16
  -9  -1   1  -26.91   13.03
   9   1   0  131.16   16.62
  -9  -1   0  106.42   13.69
   9   1   1   57.51   16.15
  -9  -1  -1   53.16   13.69
   9   1   2   61.19   14.07
  -9  -1  -2   35.41   14.16
   9   1   3   46.17   14.45
  -9  -1  -3   40.32   13.50
   9   1   4  -11.43   13.69
  -9  -1  -4   -1.13   14.54
   9   1   5   18.98   18.51
  -9  -1  -5   -7.18   19.64
   9   1   6   32.95   18.60
  -9  -1  -6   19.07   18.41
   9   1   7   -0.66   21.25
  -9  -1  -7    8.12   21.72
  -9  -1  -8   60.34   13.41
   9   2 -10    8.69   12.94
  -9  -2  10   -4.72    7.18
   9   2  -9   -8.31   30.12
  -9  -2   9  -11.14   16.15
   9   2  -8   65.63   23.51
  -9  -2   8   72.33   20.77
   9   2  -7  370.53   22.57
  -9  -2   7  371.19   19.92
   9   2  -6  268.83   13.03
  -9  -2   6  280.73   10.95
   9   2  -5   84.23   14.54
  -9  -2   5   84.61   12.09
   9   2  -4   -1.23   14.54
  -9  -2   4   19.83   13.50
   9   2  -3   -0.47   12.75
  -9  -2   3   -5.76   10.58
   9   2  -2    7.08   10.10
  -9  -2   2    2.93   12.65
   9   2  -1  322.84   19.26
  -9  -2   1  333.61   16.43
   9   2   0  258.82   19.45
  -9  -2   0  242.77   17.66
   9   2   1   60.43   17.85
  -9  -2  -1   68.36   18.89
   9   2   2   25.97   18.70
  -9  -2  -2    0.00   19.92
   9   2   3    5.10   20.68
  -9  -2  -3   18.13   26.63
   9   2   4    5.10   18.51
  -9  -2  -4    2.83   28.04
   9   2   5   54.58   18.60
  -9  -2  -5   22.38   20.21
   9   2   6  119.73   16.90
  -9  -2  -6  184.41   41.08
   9   2   7   21.06   30.41
   9   3  -8  168.55   20.40
  -9  -3   8  193.48   17.37
   9   3  -7  175.54   33.71
  -9  -3   7  206.23   20.96
   9   3  -6   97.07   22.00
  -9  -3   6  119.83   20.68
   9   3  -5   28.33   19.45
  -9  -3   5    5.29   17.09
   9   3  -4   49.20   23.32
  -9  -3   4   30.78   17.37
   9   3  -3    8.12   16.15
  -9  -3   3    0.19   14.82
   9   3  -2   47.59   11.43
  -9  -3   2   37.86   10.58
   9   3  -1  198.10   15.11
  -9  -3   1  175.16   16.24
   9   3   0  186.40   21.81
  -9  -3   0  167.61   20.02
   9   3   1    6.70   18.04
  -9  -3  -1    0.00   20.68
   9   3   2   54.48   18.41
  -9  -3  -2   24.08   20.77
   9   3   3  116.52   22.38
  -9  -3  -3   79.98   21.91
   9   3   4   65.25   15.49
  -9  -3  -4   67.04   27.38
   9   3   5    4.63    7.08
  -9  -3  -5    4.91   17.56
   9   4  -4  109.16   14.26
  -9  -4   4  151.46   15.77
   9   4  -3   78.75   11.80
   9   4  -2    5.95   18.70
  -9  -4   2   -3.02   11.05
   9   4  -1   14.82   20.40
  -9  -4   1   13.31   20.58
   9   4   0    5.19   15.96
  -9  -4   0   54.67   20.02
   9   4   1    2.46    8.31
  -9  -4  -1    2.08   10.10
   9   4   2  215.76   27.48
  -9  -4  -2  176.10   25.49
  10 -13   0  -19.26   37.96
 -10  13   0  -15.58   36.16
  10 -13   2    2.55   19.45
  10 -13   3   67.99   15.86
 -10  13  -3   95.46   24.74
  10 -12  -2    1.23   44.38
  10 -12  -1   70.63   46.08
  10 -12   0  258.82   25.97
 -10  12   0  273.17   27.10
  10 -12   1  209.06   38.62
 -10  12  -1  102.36   24.17
  10 -12   2   43.91   13.50
  10 -12   3   -4.53   11.80
  10 -11  -4   -3.21   18.98
  10 -11  -3    2.36   28.33
 -10  11   3    6.89   20.11
  10 -11  -2    8.78   14.35
 -10  11   2   17.37   21.81
  10 -11  -1  183.37   31.35
 -10  11   1  116.71   17.00
  10 -11   0  247.02   22.10
 -10  11   0  223.13   20.30
  10 -11   1   23.98   20.77
 -10  11  -1    0.28   14.64
  10 -11   2  -12.56   19.83
 -10  11  -2    7.65   19.26
  10 -11   3   47.50   17.75
 -10  11  -3   -4.34   22.28
  10 -11   4    2.17   16.15
 -10  11  -4    7.18   19.07
  10 -11   5   48.82   11.14
  10 -10  -5   -9.54   20.49
 -10  10   5   13.97   25.87
  10 -10  -4  123.13   30.69
 -10  10   4  111.52   20.21
  10 -10  -3  322.65   25.12
 -10  10   3  343.52   25.21
  10 -10  -2  151.27   22.38
 -10  10   2  127.57   18.60
  10 -10  -1   -0.38   20.87
 -10  10   1    6.89    9.35
  10 -10   0   57.32   13.79
 -10  10   0   28.61   13.69
  10 -10   1   -4.63   14.16
 -10  10  -1   -6.80   15.77
  10 -10   2   -1.13   10.86
 -10  10  -2   -1.98   11.52
  10 -10   3  340.69   30.31
 -10  10  -3  290.36   18.22
  10 -10   4   81.11   13.13
 -10  10  -4  100.94   14.07
  10 -10   5    1.98   13.79
 -10  10  -5    1.13   13.69
  10 -10   6   -3.78    6.61
 -10  10  -6   -3.68    6.99
  10  -9  -7   59.39   16.15
 -10   9   7   40.23   15.01
  10  -9  -6   80.92   19.55
 -10   9   6   69.21   29.84
  10  -9  -5   94.90   18.70
 -10   9   5   99.90   17.56
  10  -9  -4  569.29   26.16
 -10   9   4  550.60   25.02
  10  -9  -3  346.92   23.32
 -10   9   3  345.98   21.81
  10  -9  -2   32.01   21.34
 -10   9   2   55.81   24.27
  10  -9  -1   13.13   21.34
 -10   9   1   55.24   25.12
  10  -9   0    4.82   13.50
 -10   9   0   17.37   15.67
  10  -9   1   90.27   20.96
 -10   9  -1  146.64   12.09
  10  -9   2   56.94   14.64
 -10   9  -2   69.12   14.45
  10  -9   3  259.20   19.26
 -10   9  -3  269.68   18.41
  10  -9   4  135.31   18.41
 -10   9  -4  135.41   17.75
  10  -9   5   34.18   14.73
 -10   9  -5   16.62   15.86
  10  -9   6   65.53   14.73
 -10   9  -6   53.35   16.90
  10  -9   7   14.16    5.48
  10  -8  -8  130.59   22.47
 -10   8   8   96.31   16.62
  10  -8  -7  200.75   23.04
 -10   8   7  220.01   37.39
  10  -8  -6  518.49   26.91
 -10   8   6  587.89   40.70
  10  -8  -5   58.45   17.47
 -10   8   5   59.77   16.43
  10  -8  -4   15.96   15.39
 -10   8   4    9.35   17.85
  10  -8  -3   29.27   14.73
 -10   8   3   27.67   14.64
  10  -8  -2   26.63   13.50
 -10   8   2    7.65   11.61
  10  -8  -1   37.58   13.88
 -10   8   1   57.98   21.53
  10  -8   0  171.95   16.15
 -10   8   0  187.91   23.98
  10  -8   1  183.09   14.26
 -10   8  -1  200.65   15.39
  10  -8   2   69.12   15.20
 -10   8  -2   70.63   15.01
  10  -8   3   -1.42   15.58
 -10   8  -3    9.91   13.69
  10  -8   4   26.44   10.86
 -10   8  -4   22.76   10.58
  10  -8   5   26.82   14.64
 -10   8  -5   32.95   13.22
  10  -8   6   92.73   10.48
 -10   8  -6   81.11   12.94
  10  -8   7  239.84   15.39
 -10   8  -7  237.76   20.11
  10  -7  -9  311.98   45.99
 -10   7   9  289.89   22.85
  10  -7  -8  377.23   38.43
 -10   7   8  309.72   21.62
  10  -7  -7  119.35   20.40
 -10   7   7  129.27   27.48
  10  -7  -6   18.22   16.90
 -10   7   6   -2.27   13.60
  10  -7  -5   64.59   14.35
 -10   7   5   28.04   11.43
  10  -7  -4  127.38   16.34
 -10   7   4  134.18   14.64
  10  -7  -3   89.04   15.39
 -10   7   3   74.31   10.10
  10  -7  -2  198.48   16.43
 -10   7   2  240.60   16.62
  10  -7  -1   78.28   13.69
 -10   7   1   63.27   13.50
  10  -7   0  117.94   15.49
 -10   7   0  123.23   15.58
  10  -7   1   -9.63   12.84
 -10   7  -1  -11.71   13.60
  10  -7   2   10.86   12.84
 -10   7  -2   14.07   14.54
  10  -7   3   10.76   11.43
 -10   7  -3  -10.76   14.92
  10  -7   4  167.42   18.22
 -10   7  -4  181.30   16.24
  10  -7   5  328.03   17.37
 -10   7  -5  320.39   17.28
  10  -7   6   50.33   16.05
 -10   7  -6   10.20    7.46
  10  -7   7    0.19    7.55
 -10   7  -7    5.29   18.79
  10  -7   8   -6.23   28.42
  10  -6 -10  350.51   43.15
 -10   6  10  345.50   22.95
  10  -6  -9  172.33   25.31
 -10   6   9  168.55   23.04
  10  -6  -8    7.84   22.00
 -10   6   8    1.04   16.81
  10  -6  -7   23.13   20.02
 -10   6   7   32.39   24.17
  10  -6  -6    3.49   20.21
 -10   6   6    5.76   10.95
  10  -6  -5   54.39   14.82
 -10   6   5   63.55   12.46
  10  -6  -4  249.47   17.47
 -10   6   4  251.74   16.43
  10  -6  -3  259.86   17.28
 -10   6   3  237.57   16.15
  10  -6  -2  169.68   14.92
 -10   6   2  174.59   14.54
  10  -6  -1   -4.34   12.09
 -10   6   1    6.70   11.05
  10  -6   0   -3.12   12.46
 -10   6   0    0.19   11.90
  10  -6   1  159.58   12.46
 -10   6  -1  172.14   11.43
  10  -6   2  143.43   13.31
 -10   6  -2  130.59   15.67
  10  -6   3  372.70   17.85
 -10   6  -3  371.47   17.66
  10  -6   4  219.82   12.18
 -10   6  -4  275.91   13.22
  10  -6   5   73.37   13.31
 -10   6  -5   77.62   14.35
  10  -6   6    6.89   14.26
 -10   6  -6   -0.47   13.88
  10  -6   7    7.37    7.27
 -10   6  -7   11.61   24.36
  10  -6   8   50.52   12.56
 -10   6  -8   64.02   16.24
  10  -5 -10   -9.63   13.03
 -10   5  10   -7.65   29.93
  10  -5  -9    2.74   16.71
 -10   5   9   -4.72   26.16
  10  -5  -8   -7.46   17.56
 -10   5   8    1.04   20.58
  10  -5  -7   74.31   17.56
 -10   5   7   22.19   20.49
  10  -5  -6  283.65   20.11
 -10   5   6  310.19   20.02
  10  -5  -5  344.37   20.40
 -10   5   5  308.20   26.63
  10  -5  -4   72.33   14.82
 -10   5   4   84.13   14.92
  10  -5  -3   -9.25   13.03
 -10   5   3    1.51   12.28
  10  -5  -2   18.60   12.18
 -10   5   2   22.00   11.43
  10  -5  -1  211.42   14.73
 -10   5   1  230.78   14.73
  10  -5   0  305.18   16.34
 -10   5   0  316.42   17.09
  10  -5   1  312.27   17.47
 -10   5  -1  337.95   18.22
  10  -5   2  273.55   14.54
 -10   5  -2  289.51   15.20
  10  -5   3   31.54   12.46
 -10   5  -3   49.38   13.50
  10  -5   4   19.64   15.39
 -10   5  -4   33.24   13.31
  10  -5   5   16.52   16.05
 -10   5  -5    9.06   14.54
  10  -5   6   84.89   18.22
 -10   5  -6  125.21   18.98
  10  -5   7   61.28   12.65
 -10   5  -7  101.98   21.25
 -10   5  -8   63.36   20.77
  10  -4 -12    3.40   10.95
  10  -4 -11   17.85   11.14
 -10   4  11   34.47   27.57
  10  -4 -10   29.37   24.46
 -10   4  10   16.05   15.49
  10  -4  -9   -3.21   27.19
 -10   4   9    0.28   23.61
  10  -4  -8  215.67   24.74
 -10   4   8  218.22   16.52
  10  -4  -7  211.51   18.51
 -10   4   7  215.76   15.39
  10  -4  -6   90.46   16.34
 -10   4   6   84.70   15.30
  10  -4  -5   14.45   15.11
 -10   4   5   23.98   14.54
  10  -4  -4    5.10   13.88
 -10   4   4   18.60   18.89
  10  -4  -3   21.72   13.03
 -10   4   3   11.61   11.90
  10  -4  -2  204.53   14.82
 -10   4   2  218.78   23.89
  10  -4  -1  761.92   28.71
 -10   4   1  825.94   30.12
  10  -4   0  216.42   13.22
 -10   4   0  220.86   12.94
  10  -4   1   43.25   10.20
 -10   4  -1   49.01    9.44
  10  -4   2   40.51   10.20
 -10   4  -2   26.25   10.29
  10  -4   3   18.98   10.48
 -10   4  -3    6.33   10.76
  10  -4   4   -2.17   13.22
 -10   4  -4   18.70   13.13
  10  -4   5   59.30   13.50
 -10   4  -5   12.75   10.67
  10  -4   6  134.27   10.86
 -10   4  -6  148.53   16.62
  10  -4   7   11.99   11.05
 -10   4  -7   31.82   17.19
  10  -4   8   37.39   10.20
 -10   4  -8   -1.70   19.64
 -10   3  12   57.03   19.36
  10  -3 -11   50.99   16.34
 -10   3  11   87.15   18.89
  10  -3 -10   15.49   15.49
 -10   3  10    5.57   14.35
  10  -3  -9   84.70   17.19
 -10   3   9   54.96   15.39
  10  -3  -8  171.76   22.28
 -10   3   8  137.86   19.36
  10  -3  -7   23.23   15.96
 -10   3   7    8.78   14.07
  10  -3  -6   -4.15   15.49
 -10   3   6   -6.99   12.37
  10  -3  -5   40.79   15.67
 -10   3   5   46.93   13.69
  10  -3  -4  161.85   15.30
 -10   3   4  170.44   12.94
  10  -3  -3  164.68   14.82
 -10   3   3  167.89   14.26
  10  -3  -2  283.65   16.90
 -10   3   2  282.24   16.05
  10  -3  -1  392.15   18.79
 -10   3   1  375.06   17.28
  10  -3   0    7.84   11.61
 -10   3   0    3.21   18.41
  10  -3   1   -5.48   12.65
 -10   3  -1    2.08   11.80
  10  -3   2  186.49   15.96
 -10   3  -2  186.87   21.53
  10  -3   3   19.73   10.29
 -10   3  -3   35.03   10.10
  10  -3   4  -13.60   14.92
 -10   3  -4   12.84   14.73
  10  -3   5   17.66   15.30
 -10   3  -5   -6.33   17.66
  10  -3   6   42.77   13.97
 -10   3  -6   47.87   14.73
  10  -3   7   -3.97   17.75
 -10   3  -7   -4.15   17.85
  10  -3   8    6.99   29.56
 -10   3  -8   -1.13   10.20
  10  -2 -13    5.29   11.24
 -10   2  13    1.32   24.65
  10  -2 -12   95.18   30.31
 -10   2  12  101.60   20.87
  10  -2 -11  164.77   21.81
 -10   2  11  213.40   31.44
  10  -2 -10  103.49   17.47
 -10   2  10  150.61   18.60
  10  -2  -9    9.44   34.18
 -10   2   9   -4.63   19.92
  10  -2  -8   -1.51   17.37
 -10   2   8   12.84   15.96
  10  -2  -7    0.28   15.96
 -10   2   7   -1.23   14.73
  10  -2  -6   65.34   17.66
 -10   2   6   39.85   18.98
  10  -2  -5  902.05   28.42
 -10   2   5  975.98   31.25
  10  -2  -4 1055.39   30.12
 -10   2   4 1000.63   27.38
  10  -2  -3  474.58   20.11
 -10   2   3  433.89   18.98
  10  -2  -2   10.76    9.44
 -10   2   2   13.97   11.24
  10  -2  -1    5.85   13.03
 -10   2   1   -6.14   12.56
  10  -2   0    1.13   10.01
 -10   2   0    3.87   12.37
  10  -2   1   45.14   14.26
 -10   2  -1   28.04   22.19
  10  -2   2  401.69   37.20
 -10   2  -2  315.85   28.33
  10  -2   3  229.83   19.55
 -10   2  -3  267.32   18.70
  10  -2   4   19.64   14.45
 -10   2  -4   15.77   13.97
  10  -2   5   11.33   16.43
 -10   2  -5    3.02   15.96
  10  -2   6   -9.54   14.92
 -10   2  -6    2.46   15.39
  10  -2   7    2.46   17.75
 -10   2  -7   -0.19   18.98
 -10   1  12   49.76   21.72
  10  -1 -11   55.99   35.13
 -10   1  11    4.82   27.19
  10  -1 -10    4.34   16.24
 -10   1  10   -1.98   18.89
  10  -1  -9   10.58   10.29
 -10   1   9    4.91    9.25
  10  -1  -8  106.70   21.34
 -10   1   8  113.59   15.11
  10  -1  -7  483.18   26.06
 -10   1   7  455.79   22.10
  10  -1  -6  137.11   17.37
 -10   1   6  142.11   15.86
  10  -1  -5  213.97   16.15
 -10   1   5  232.10   14.64
  10  -1  -4  281.48   20.40
 -10   1   4  309.62   18.51
  10  -1  -3    6.99   15.11
 -10   1   3   30.78   14.82
  10  -1  -2   13.50   15.01
 -10   1   2    4.06   13.41
  10  -1  -1   16.71   13.97
 -10   1   1   34.65   13.88
  10  -1   0  111.61   15.67
 -10   1   0   92.82   15.49
  10  -1   1   11.61   22.19
  10  -1   2    7.55   10.76
 -10   1  -2   16.34   24.17
  10  -1   3   41.45   14.26
 -10   1  -3   35.13   15.77
  10  -1   4   13.13   15.39
 -10   1  -4   17.75   13.69
  10  -1   5   61.00   19.26
 -10   1  -5   35.32   20.58
  10  -1   6  219.07   18.60
 -10   1  -6  266.00   17.56
  10  -1   7   54.29   18.98
 -10   1  -7   19.83   27.29
  10   0 -10   53.44   13.79
 -10   0  10    8.03   15.11
  10   0  -9  271.00   22.76
 -10   0   9  254.38   18.41
  10   0  -8  542.66   27.10
 -10   0   8  515.19   23.70
  10   0  -7  162.32   14.35
 -10   0   7  132.48   17.47
  10   0  -6    8.78   18.70
 -10   0   6   -5.67   16.43
  10   0  -5  103.96   17.37
 -10   0   5   97.35   15.77
  10   0  -4    6.80   16.81
 -10   0   4  -10.76   14.73
  10   0  -3   19.26   17.09
 -10   0   3   27.01   14.73
  10   0  -2   19.17   12.84
 -10   0   2   41.74   15.49
  10   0  -1  388.75   21.15
 -10   0   1  369.58   18.70
  10   0   0   18.70   14.16
 -10   0   0   31.44   13.50
  10   0   1   44.66   13.88
 -10   0  -1   67.33    8.50
  10   0   2    3.40   17.56
 -10   0  -2    9.16   14.26
  10   0   3   72.71    9.06
 -10   0  -3   81.21   14.45
  10   0   4  228.70   18.89
 -10   0  -4  188.28   17.47
  10   0   5  153.63   18.22
 -10   0  -5  180.64   16.43
  10   0   6   98.86   18.98
 -10   0  -6   95.46   18.51
  10   1  -9   98.30   29.74
 -10  -1   9   63.36   18.98
  10   1  -8  125.30   41.26
 -10  -1   8   82.43   18.79
  10   1  -7    0.09   17.00
 -10  -1   7   22.19   17.47
  10   1  -6   20.58   21.06
 -10  -1   6    3.02   19.45
  10   1  -5   25.78   18.41
 -10  -1   5   12.84   14.26
  10   1  -4   27.29   16.43
 -10  -1   4   29.46    9.91
  10   1  -3   37.30    9.82
 -10  -1   3   35.60    8.78
  10   1  -2   17.94   14.45
 -10  -1   2   40.13    7.55
  10   1  -1  106.42   13.88
 -10  -1   1    7.27   15.77
  10   1   0  102.45   18.13
 -10  -1   0  106.80   16.15
  10   1   1   -5.85   12.56
 -10  -1  -1    5.76    8.40
  10   1   2  212.08   13.13
 -10  -1  -2  169.02   28.71
  10   1   3  184.51   17.94
 -10  -1  -3  194.80   24.46
  10   1   4  106.89   11.80
 -10  -1  -4  102.73   17.94
 -10  -1  -5   42.77   13.88
  10   2  -7  124.64   18.13
 -10  -2   7   82.15    9.25
  10   2  -6  121.24   19.45
 -10  -2   6  132.67   18.13
  10   2  -5  177.90   24.46
 -10  -2   5  217.18   17.28
  10   2  -4   83.76   11.99
 -10  -2   4   78.37    9.35
 -10  -2   3  -15.20   16.05
  10   2  -2   27.10   17.09
 -10  -2   2    4.25   18.41
  10   2  -1   60.62   15.30
 -10  -2   1   68.36   15.96
  10   2   0  163.07   18.04
 -10  -2   0  168.08   16.43
  10   2   1  284.69   12.75
 -10  -2  -1  293.95   24.46
  10   2   2  194.89   13.50
 -10  -2  -2  168.17   18.60
 -11  12   2    0.94   13.50
  11 -12   0   73.65   17.37
 -11  12   0   49.57   16.52
  11 -12   1    0.00   27.19
 -11  12  -1    3.02   10.95
 -11  12  -2   48.63   15.11
  11 -11  -3   -0.76   15.67
  11 -11  -1   47.87   11.14
 -11  11   1   37.11   12.84
  11 -11   0   23.32   20.68
 -11  11   0   15.30   17.85
  11 -11   1   72.33   18.51
 -11  11  -1   93.95   24.08
  11 -11   2   -7.27   15.86
 -11  11  -2   23.04   19.92
  11 -11   3  -19.36   22.28
 -11  11  -3   -0.19   10.29
 -11  11  -4    3.40   13.31
  11 -10  -5   49.10   16.71
  11 -10  -4    0.28   14.92
 -11  10   4    5.29   20.96
  11 -10  -3   71.76   33.14
 -11  10   3   62.42   36.92
  11 -10  -2  131.06   19.26
 -11  10   2  143.43   21.06
  11 -10  -1   73.37   21.62
 -11  10   1   89.61   18.32
  11 -10   0   66.00   14.35
 -11  10   0   66.85   12.37
  11 -10   1   12.09   19.92
 -11  10  -1    0.47   13.79
  11 -10   2   85.27   21.06
 -11  10  -2   94.61   16.71
  11 -10   3   19.07   17.66
 -11  10  -3   17.00   10.76
  11 -10   4  113.97   12.65
 -11  10  -4  108.87   10.10
  11  -9  -7    9.35   27.19
  11  -9  -6   50.99   28.61
 -11   9   6   22.66   23.51
  11  -9  -5   35.69   16.52
 -11   9   5   12.56   14.73
  11  -9  -4  145.98   25.87
 -11   9   4   87.91   17.37
  11  -9  -3  196.12   22.00
 -11   9   3  171.29   17.47
  11  -9  -2   42.11   22.47
 -11   9   2   30.41   18.98
  11  -9  -1    0.66   10.67
 -11   9   1   -1.32   13.50
  11  -9   0   -7.65   15.49
 -11   9   0   18.51   23.61
  11  -9   1    1.23   11.24
 -11   9  -1   -5.00   24.46
  11  -9   2   56.94   15.01
 -11   9  -2   70.44   26.34
  11  -9   3  287.62   22.57
 -11   9  -3  291.96   22.66
  11  -9   4   83.57   12.94
 -11   9  -4   17.85    8.50
  11  -9   5   78.56   16.24
 -11   9  -5   88.38   14.64
 -11   8   8    5.38   36.92
  11  -8  -6   25.02   26.25
 -11   8   6   28.23   26.25
  11  -8  -5   94.90   17.94
 -11   8   5  110.01   16.90
  11  -8  -4  325.11   23.04
 -11   8   4  300.37   20.02
  11  -8  -3   11.24   16.71
 -11   8   3   17.66   14.45
  11  -8  -2   31.16   10.39
 -11   8   2   31.35   12.65
  11  -8  -1    0.19   13.31
 -11   8   1   -2.27    6.99
  11  -8   0   67.33   14.26
 -11   8   0   95.56   14.07
  11  -8   1  247.39   14.26
 -11   8  -1  222.18   18.04
  11  -8   2  230.87   20.02
 -11   8  -2  249.76   20.96
  11  -8   3  123.60   17.85
 -11   8  -3  117.09   17.37
  11  -8   4    7.55   14.54
 -11   8  -4   24.55   13.97
  11  -8   5   15.49   10.01
 -11   8  -5   35.32    9.54
  11  -8   6    5.67   21.81
 -11   8  -6   63.93   19.92
  11  -7  -9   17.85   23.51
 -11   7   9    6.04   18.22
  11  -7  -8  105.95   17.66
 -11   7   8  162.13   18.60
  11  -7  -7  107.55   38.62
 -11   7   7  133.99   16.34
  11  -7  -6   84.61   17.94
 -11   7   6  124.26   21.72
  11  -7  -5   -1.79   19.92
 -11   7   5   11.43   14.45
  11  -7  -4    7.46   17.09
 -11   7   4   -0.19    8.97
  11  -7  -3   30.88   15.30
 -11   7   3    7.46   11.90
  11  -7  -2   69.21   17.00
 -11   7   2   95.18   13.97
  11  -7  -1  885.05   26.16
 -11   7   1  934.34   27.86
  11  -7   0  319.44   16.90
 -11   7   0  376.19   17.56
  11  -7   1   89.61   16.05
 -11   7  -1   90.08   15.11
  11  -7   2   15.96   15.96
 -11   7  -2   23.42   14.35
  11  -7   3  -15.01   18.70
 -11   7  -3    6.80   16.34
  11  -7   4   33.62   11.80
 -11   7  -4   22.57   27.29
  11  -7   5   56.37   16.71
 -11   7  -5   33.99   16.90
  11  -7   6   29.74   13.41
 -11   7  -6  102.36   20.58
  11  -6 -10  110.29   47.40
 -11   6  10  163.36   25.02
  11  -6  -9  207.17   27.86
 -11   6   9  179.79   31.73
  11  -6  -8  161.18   28.80
 -11   6   8  100.37   36.64
  11  -6  -7    8.03   30.12
  11  -6  -6   13.97   17.94
 -11   6   6    1.42   15.86
  11  -6  -5   22.19   22.66
 -11   6   5    7.27   12.37
  11  -6  -4   53.16   14.16
 -11   6   4   62.04   15.77
  11  -6  -3  537.28   23.13
 -11   6   3  513.39   22.00
  11  -6  -2  992.41   28.99
 -11   6   2 1036.89   32.67
  11  -6  -1  193.19   15.49
 -11   6   1  194.42   13.41
  11  -6   0   20.49   16.34
 -11   6   0   15.58   14.07
  11  -6   1   84.79   15.96
 -11   6  -1   68.84   13.60
  11  -6   2    3.78    6.80
 -11   6  -2   -5.38   10.67
  11  -6   3   35.22   15.96
 -11   6  -3   46.93   16.15
  11  -6   4   89.80   13.31
 -11   6  -4   75.26   13.60
  11  -6   5  150.80   13.13
 -11   6  -5  174.88   12.94
  11  -6   6    8.78   14.82
 -11   6  -6   -4.06   26.72
  11  -5 -10   58.07   17.37
 -11   5  10   -8.12   14.64
  11  -5  -9   -1.13   33.90
 -11   5   9  -13.88   37.01
  11  -5  -8    7.46   12.84
 -11   5   8   15.77   30.03
  11  -5  -7   62.98   20.58
 -11   5   7   25.21   23.98
  11  -5  -6  177.52   21.62
 -11   5   6  169.78   28.52
  11  -5  -5  322.46   20.49
 -11   5   5  348.81   21.62
  11  -5  -4  143.15   17.47
 -11   5   4  150.14   16.34
  11  -5  -3   66.19   16.05
 -11   5   3   89.80   15.96
  11  -5  -2    9.06   13.79
 -11   5   2    5.19   12.94
  11  -5  -1    1.42   14.45
 -11   5   1   17.56   13.88
  11  -5   0   24.65   14.64
 -11   5   0   27.10   13.22
  11  -5   1   95.75   13.13
 -11   5  -1  105.76   11.05
  11  -5   2   28.42   10.95
 -11   5  -2   22.28   13.03
  11  -5   3    5.00   12.18
 -11   5  -3    5.95    9.91
  11  -5   4    0.19   11.99
 -11   5  -4   38.15   13.13
  11  -5   5    9.06    7.37
 -11   5  -5   27.57   11.61
  11  -5   6   -1.70    6.70
 -11   5  -6   10.67   10.29
  11  -4 -11   -2.36   17.19
  11  -4 -10   -5.00   20.77
 -11   4  10   66.29    9.82
  11  -4  -9   -0.66   22.19
 -11   4   9   30.41   15.49
  11  -4  -8  101.13   21.15
 -11   4   8   69.12   17.09
  11  -4  -7  230.49   21.15
 -11   4   7  241.16   20.21
  11  -4  -6  538.70   24.36
 -11   4   6  541.62   24.46
  11  -4  -5  186.77   19.92
 -11   4   5  196.31   16.52
  11  -4  -4    0.38   14.54
 -11   4   4    7.74   14.07
  11  -4  -3   52.97   13.69
 -11   4   3   61.85   16.05
  11  -4  -2   17.37   20.49
 -11   4   2   -1.51    8.22
  11  -4  -1    3.87   15.01
 -11   4   1   -4.06   13.60
  11  -4   0  101.41   13.31
 -11   4   0  118.32   12.75
  11  -4   1  233.33   14.64
 -11   4  -1  273.27   16.24
  11  -4   2  156.46   17.37
 -11   4  -2  183.19   14.26
  11  -4   3   -3.68   12.75
 -11   4  -3    4.06   12.46
 -11   4  -4   -5.19    9.35
  11  -4   5   47.12   20.30
 -11   4  -5  -10.95    9.63
  11  -4   6  117.75   13.60
 -11   4  -6  103.21   13.79
  11  -3 -11  112.27   34.18
 -11   3  11    4.15   19.45
  11  -3 -10   31.44   20.40
 -11   3  10    1.13   18.89
  11  -3  -9  245.98   31.07
 -11   3   9  244.09   30.97
  11  -3  -8  252.02   23.23
 -11   3   8  273.17   19.17
  11  -3  -7   62.04   21.15
 -11   3   7   69.03   17.28
  11  -3  -6   10.76   19.92
 -11   3   6   12.28   16.90
  11  -3  -5  101.41   20.21
 -11   3   5  103.77   17.37
  11  -3  -4   16.43   18.51
 -11   3   4   21.43   16.43
  11  -3  -3   11.33   13.60
 -11   3   3   34.65   14.54
  11  -3  -2  146.45   17.19
 -11   3   2  107.17   14.54
  11  -3  -1  202.26   16.71
 -11   3   1  228.60   26.53
  11  -3   0   25.40   11.90
 -11   3   0   32.95   10.39
  11  -3   1  125.02   16.24
 -11   3  -1  116.33   16.52
  11  -3   2   82.62   16.90
 -11   3  -2  126.44   17.56
  11  -3   3   43.06   19.26
 -11   3  -3   43.91   18.98
  11  -3   4   74.88   18.04
 -11   3  -4   62.98   17.94
  11  -3   5  219.35   30.78
 -11   3  -5  207.55   30.12
 -11   2  12   -5.10    7.93
  11  -2 -11   70.44   16.62
 -11   2  11   94.43   18.13
  11  -2 -10  152.12   19.07
 -11   2  10  128.42   19.26
  11  -2  -9  224.35   18.04
 -11   2   9  251.08   24.55
  11  -2  -8   87.25   19.17
 -11   2   8   44.76   18.41
  11  -2  -7  192.16   19.55
 -11   2   7  181.49   21.62
  11  -2  -6   46.08   20.58
 -11   2   6    9.91   16.81
  11  -2  -5   69.21   17.94
 -11   2   5   46.08   11.52
  11  -2  -4  286.30   19.26
 -11   2   4  301.97   21.34
  11  -2  -3  203.77   17.00
 -11   2   3  202.92   14.82
  11  -2  -2  266.28   17.19
 -11   2   2  245.79   15.58
  11  -2  -1   17.85   15.20
 -11   2   1   44.10   16.24
  11  -2   0   30.50   17.66
 -11   2   0   61.94   18.41
  11  -2   1    1.89    6.99
 -11   2  -1   -6.14   17.85
  11  -2   2  176.39   32.20
 -11   2  -2   41.45   14.35
  11  -2   3  104.53   15.11
 -11   2  -3  130.68   22.85
  11  -2   4  201.03   20.58
 -11   2  -4  187.06   19.36
  11  -2   5   76.01   23.13
 -11   2  -5   99.15   21.43
  11  -1 -10   -7.08   14.64
 -11   1  10   -0.19   16.34
  11  -1  -9   70.72   31.54
 -11   1   9   -6.04   30.03
  11  -1  -8   28.52   20.68
 -11   1   8    5.85   20.02
  11  -1  -7    2.83   22.47
 -11   1   7   14.16   20.02
  11  -1  -6   13.03   14.82
 -11   1   6   22.10   16.90
  11  -1  -5  392.53   20.30
 -11   1   5  372.89   17.28
  11  -1  -4    1.79   15.67
 -11   1   4    8.12   15.01
  11  -1  -3   -5.00   14.82
 -11   1   3   14.07   13.13
  11  -1  -2   12.84   20.96
 -11   1   2    9.25   19.45
  11  -1  -1   10.76    9.44
 -11   1   1   42.11   10.67
  11  -1   0    3.49   19.07
 -11   1   0   20.87   22.57
  11  -1   1   19.55   19.83
  11  -1   2  200.37   13.79
 -11   1  -2  151.84   13.60
  11  -1   3   35.41   27.10
 -11   1  -3   45.23   15.30
  11  -1   4   -3.97   17.66
 -11   1  -4   -9.06   27.67
  11   0  -8  182.62   30.78
 -11   0   8  237.86   26.25
  11   0  -7  316.61   25.59
 -11   0   7  335.59   25.78
  11   0  -6   91.78   20.40
 -11   0   6   43.62    7.18
 -11   0   5    3.21    7.27
  11   0  -4   -7.18   17.75
 -11   0   4   11.99   16.62
  11   0  -3   40.70    9.35
 -11   0   3   56.18   11.99
  11   0  -2  220.11   18.60
 -11   0   2  215.48   25.59
  11   0  -1  386.11   26.44
 -11   0   1  425.29   16.62
  11   0   0  186.96   32.67
 -11   0   0  175.35   28.80
  11   0   1   61.94   18.13
 -11   0  -1   25.31   27.86
  11   0   2    5.76   16.15
 -11   0  -2    6.70   30.88
 -12  12   1  113.69   22.10
  12 -12   1    8.22   38.43
 -12  12  -1    6.42   30.31
  12 -11  -1    2.46   18.32
 -12  11   1   -1.89   15.11
  12 -11   0  126.44   22.47
 -12  11   0  108.97   18.32
  12 -11   1  276.38   55.24
 -12  11  -1  231.53   18.60
  12 -11   2  148.25   33.90
 -12  11  -2  101.22   21.43
 -12  10   3    4.53   16.43
  12 -10  -2   20.96   12.65
 -12  10   2   -0.09   19.92
  12 -10  -1   88.76   19.07
 -12  10   1  117.37   20.30
  12 -10   0  128.42   18.41
 -12  10   0   86.59   21.81
  12 -10   1  133.80   18.79
 -12  10  -1  102.92   17.28
  12 -10   2   28.04   30.03
 -12  10  -2   -0.66   23.42
  12  -9  -5   44.10   22.66
 -12   9   5   30.97   27.48
  12  -9  -4    2.83   23.80
 -12   9   4   -0.09   18.98
  12  -9  -3  184.22   24.83
 -12   9   3  162.41   24.27
  12  -9  -2  183.75   27.19
 -12   9   2  179.88   16.34
  12  -9  -1   51.08   16.71
 -12   9   1   47.78   12.46
  12  -9   0    4.34   15.58
 -12   9   0    2.46   13.31
  12  -9   1    7.93   28.23
 -12   9  -1   -9.54   30.12
  12  -9   2   10.86   33.14
 -12   9  -2  -11.99   31.63
  12  -9   3    4.06   10.58
 -12   9  -3    2.36    6.33
  12  -8  -7   14.92   26.44
 -12   8   7  -10.67   25.02
  12  -8  -6   -5.29   27.10
 -12   8   6   14.07   20.87
  12  -8  -5  307.35   25.97
 -12   8   5  247.87   22.85
  12  -8  -4  192.25   19.83
 -12   8   4  163.83   19.17
  12  -8  -3  205.56   25.59
 -12   8   3  179.22   22.47
  12  -8  -2  120.68   22.19
 -12   8   2  111.71   22.38
  12  -8  -1   13.79   15.77
 -12   8   1    8.97   15.39
  12  -8   0    2.55    6.89
 -12   8   0    7.46    8.97
  12  -8   1   67.04   20.40
 -12   8  -1   51.18   15.86
  12  -8   2  125.11   16.15
 -12   8  -2  142.49   23.70
  12  -8   3  250.23   18.60
 -12   8  -3  226.72   16.15
  12  -7  -8   -7.65   20.96
 -12   7   8   14.35   27.10
  12  -7  -7   93.95   26.06
 -12   7   7   70.63   29.65
  12  -7  -6  218.22   17.85
 -12   7   6  214.35   20.58
  12  -7  -5   65.63   21.43
 -12   7   5   24.46   19.07
  12  -7  -4  -15.49   19.17
 -12   7   4    1.13   16.05
  12  -7  -3   57.69   15.39
 -12   7   3   46.84   11.90
  12  -7  -2   43.53   17.37
 -12   7   2   42.30   14.26
  12  -7  -1  132.86   19.64
 -12   7   1   96.41   13.03
  12  -7   0   43.44   17.94
 -12   7   0   43.91   16.52
  12  -7   1  251.74   19.64
 -12   7  -1  286.39   19.45
  12  -7   2   32.01   15.49
 -12   7  -2   50.99   10.76
 -12   7  -3  -10.20   16.90
  12  -7   4  -13.31   13.50
 -12   7  -4   -0.38   13.79
  12  -6  -9   64.21   57.60
 -12   6   9   50.14   39.94
  12  -6  -8  222.56   19.83
 -12   6   8  173.65   35.79
  12  -6  -7   42.30   46.36
 -12   6   7   39.66   18.89
  12  -6  -6  -21.43   24.27
 -12   6   6   11.52   21.34
  12  -6  -5    6.04   25.59
 -12   6   5   40.23   13.41
  12  -6  -4   35.88   17.66
 -12   6   4   32.58   15.49
  12  -6  -3    0.47   18.89
 -12   6   3   -4.91   13.22
  12  -6  -2  189.13   21.43
 -12   6   2  243.24   32.95
  12  -6  -1  425.58   18.04
 -12   6   1  410.18   17.19
  12  -6   0   52.41   14.35
 -12   6   0   36.92   13.69
  12  -6   1   13.97   13.13
 -12   6  -1    2.17    9.82
  12  -6   2    2.64   23.98
 -12   6  -2    0.94   13.41
  12  -6   3  105.38   18.60
 -12   6  -3   80.17   15.86
  12  -6   4   41.92   15.01
 -12   6  -4   13.03    8.59
  12  -5  -8    9.91   26.34
 -12   5   8   23.51   29.37
  12  -5  -7   -7.46   18.98
 -12   5   7   15.20   30.22
  12  -5  -6   14.92   21.34
 -12   5   6   17.47   15.39
  12  -5  -5  252.21   22.00
 -12   5   5  229.83   18.98
  12  -5  -4  190.55   20.21
 -12   5   4  164.68   17.28
  12  -5  -3  189.80   18.60
 -12   5   3  188.19   17.56
  12  -5  -2   83.38   16.43
 -12   5   2   77.71   11.33
  12  -5  -1    4.72   12.37
 -12   5   1    3.12   12.65
  12  -5   0    3.49   19.92
 -12   5   0   -4.25   17.28
  12  -5   1   32.39   18.04
 -12   5  -1   24.36   15.30
  12  -5   2   86.49   12.18
 -12   5  -2   71.20   11.14
  12  -5   3   39.38   10.39
  12  -4 -10    0.94   12.09
 -12   4  10    7.65   14.26
  12  -4  -9  -17.00   38.62
 -12   4   9   63.36   17.85
  12  -4  -8   -6.04   23.23
 -12   4   8   -6.89   10.01
  12  -4  -7    4.06   29.93
 -12   4   7   47.31   16.62
  12  -4  -6  234.36   24.83
 -12   4   6  220.11   30.78
  12  -4  -5  451.92   25.49
 -12   4   5  445.22   28.89
  12  -4  -4  203.96   20.68
 -12   4   4  242.86   21.91
  12  -4  -3   11.61   14.45
 -12   4   3   25.87   27.76
  12  -4  -2  -10.58   28.04
 -12   4   2   -8.59   11.14
  12  -4  -1   11.43   14.73
 -12   4   1   25.59   25.78
  12  -4   0   53.16   12.28
 -12   4   0   32.77    7.65
  12  -4   1  283.75   17.85
 -12   4  -1  288.09   18.51
  12  -4   2  186.21   17.75
 -12   4  -2  225.11   22.19
  12  -4   3   53.44   19.07
 -12   4  -3   67.61   12.09
  12  -3 -10   68.27   21.43
 -12   3  10  125.96   28.61
  12  -3  -9   -0.38   15.58
 -12   3   9   16.71   12.75
  12  -3  -8   68.65   17.85
 -12   3   8   44.10   35.79
  12  -3  -7   59.49   18.32
 -12   3   7   20.02   25.21
  12  -3  -6   85.74   15.86
 -12   3   6   63.17   17.94
  12  -3  -5    2.93    7.18
 -12   3   5    7.65   17.47
  12  -3  -4  -10.95   14.92
 -12   3   4   -3.21   13.41
  12  -3  -3    2.83   20.77
 -12   3   3  -12.46   14.54
  12  -3  -2   14.54   16.34
 -12   3   2   20.30   14.73
  12  -3  -1   91.31   20.58
 -12   3   1   43.06   18.89
  12  -3   0   37.68   21.62
 -12   3   0   90.55   26.34
  12  -3   1   65.63   12.65
 -12   3  -1   57.13   12.28
  12  -3   2    6.80   11.61
 -12   3  -2   -5.29    7.93
 -12   2   8  118.88   22.10
 -12   2   7    5.29   14.26
  12  -2  -5  -19.64   17.94
 -12   2   5   11.61   23.80
  12  -2  -4   -7.27   21.25
  12  -2  -3   63.83   11.99
 -12   2   3  108.97   17.56
  12  -2  -2  378.27   21.53
 -12   2   2  318.69   29.74
  12  -2  -1  117.28   22.28
 -12   2   1  126.44   21.72
  12  -2   0   -5.67   12.28
  13 -10  -3    2.46   19.45
  13 -10  -2    4.72   37.77
 -13  10   2  110.86   37.20
  13 -10  -1   75.63   25.78
 -13  10   1    6.61   14.64
  13 -10   0  115.01   23.61
 -13  10   0   84.79   14.16
  13  -9  -3  163.17   37.49
 -13   9   3  137.11   42.02
  13  -9  -2  297.82   35.88
 -13   9   2  345.88   32.58
  13  -9  -1  113.31   22.28
 -13   9   1   59.58   13.03
  13  -9   0   88.10   15.30
 -13   9   0   57.88   12.94
  13  -8  -6    8.97   15.49
 -13   8   6  150.51   35.03
  13  -8  -4  -11.80   45.70
 -13   8   4    2.36   33.90
  13  -8  -3  429.82   25.59
 -13   8   3  427.28   28.71
  13  -8  -2  132.10   22.00
 -13   8   2  142.58   19.73
  13  -8  -1    2.83   14.35
 -13   8   1   -1.32   18.79
 -13   8   0   72.61   21.62
  13  -7  -7   48.06   20.68
 -13   7   7   77.15   15.01
  13  -7  -6  196.59   26.72
 -13   7   6  120.77   22.85
  13  -7  -5   52.97   15.20
 -13   7   5   76.96   14.54
  13  -7  -4  -11.33   27.76
 -13   7   4   -4.44   18.13
  13  -7  -3    6.80   14.64
 -13   7   3   -1.13   10.58
  13  -7  -2    9.73   15.67
 -13   7   2    4.34   15.77
  13  -7  -1   86.68   18.98
 -13   7   1   95.65   15.20
  13  -7   0   73.09   18.79
 -13   7   0   49.76   14.26
  13  -6  -7  106.23   25.97
 -13   6   7   86.97   15.20
  13  -6  -6  155.42   22.38
 -13   6   6  151.65   24.74
  13  -6  -5    0.94   15.20
 -13   6   5    1.13   26.63
  13  -6  -4    8.78    8.12
 -13   6   4    4.34    8.31
  13  -6  -3   31.44   16.90
 -13   6   3   48.72   16.81
  13  -6  -2   -2.27   15.96
 -13   6   2    0.28   16.05
  13  -6  -1   57.69   32.29
 -13   6   1  103.58   16.71
  13  -6   0  153.35   18.04
 -13   6   0  122.38   12.56
  13  -5  -8   65.81   16.90
 -13   5   8   69.40   16.90
  13  -5  -6   20.49   38.90
 -13   5   6   56.09   38.71
  13  -5  -5   12.75   42.49
 -13   5   5   -5.19   15.01
  13  -5  -4   -2.17   20.96
 -13   5   4   40.04   17.66
  13  -5  -3   80.54   18.41
 -13   5   3   65.06   15.39
  13  -5  -2  116.90   26.34
 -13   5   2  114.63   19.36
  13  -5  -1   84.04   10.48
  13  -4  -6   -3.21   13.41
 -13   4   6   -3.87   14.92
  13  -4  -5   93.29   12.37
 -13   4   5   51.65   13.03
  13  -4  -4   81.87   15.30
  13  -4  -3  136.44   33.14
 -13   4   3   76.86   18.79
_computing_structure_solution     'SHELXT 2014/4 (Sheldrick, 2014)'
;
_shelx_hkl_checksum     98950
_shelx_res_checksum     63772
_iucr_refine_instructions_details
;
    Cu_Butyl.res created by SHELXL-2014/7
TITL Cu-butyl in P-1 (PLATE PURPLE)
CELL  0.62998   8.2230   8.3600  10.0390   92.867   96.125  116.605
ZERR    1.000   0.0016   0.0017   0.0020    0.030    0.030    0.030
LATT 1
SFAC C  H  N  O  Cl Cu
DISP C 0.002 0.001 9.054
DISP H -0 0 0.619
DISP N 0.005 0.002 14.836
DISP O 0.009 0.005 23.823
DISP Cl 0.123 0.126 475.551
DISP Cu 0.355 1.037 3712.818
UNIT 16 38 6 8 2 1
OMIT  -3.00  52.00
L.S. 10
BOND
ACTA
CONF
HTAB
EQIV $1 x+1, y, z
EQIV $2 -x+1, -y+1, -z+1
EQIV $3 x, y-1, z
EQIV $4 -x+1, -y+1, -z+2
HTAB N1 O1_$1
HTAB C1 O1_$1
HTAB N1 O1_$2
HTAB N2 O4_$3
HTAB C6 O3_$4
BOND $H
FMAP -2
PLAN -10
LIST
SIZE 0.100 0.100 0.030
TEMP -173
WGHT    0.057400
FVAR       1.03817
CU1   6    0.500000    0.500000    0.500000    10.50000    0.00685    0.00798 =
         0.01599    0.00327    0.00383    0.00179
N1    3    0.767773    0.626143    0.576556    11.00000    0.00921    0.00797 =
         0.01800    0.00308    0.00299    0.00317
AFIX  13
H1    2    0.822063    0.544350    0.553515    11.00000   -1.20000
AFIX   0
N2    3    0.429089    0.350691    0.654919    11.00000    0.00909    0.01137 =
         0.01845    0.00437    0.00544    0.00532
AFIX  13
H2    2    0.459864    0.249018    0.638911    11.00000   -1.20000
AFIX   0
N3    3    0.724697    0.522197    0.801078    11.00000    0.01522    0.01591 =
         0.01697    0.00222    0.00279    0.00911
C1    1    0.852450    0.786005    0.503393    11.00000    0.00820    0.00911 =
         0.02750    0.00692    0.00512    0.00147
AFIX  23
H1A   2    0.987621    0.832832    0.515649    11.00000   -1.20000
H1B   2    0.824200    0.882127    0.538478    11.00000   -1.20000
AFIX   0
C2    1    0.808390    0.673088    0.726664    11.00000    0.01432    0.01245 =
         0.02078    0.00003    0.00094    0.00519
AFIX  23
H2A   2    0.943185    0.730326    0.754122    11.00000   -1.20000
H2B   2    0.765400    0.762568    0.750768    11.00000   -1.20000
AFIX   0
C3    1    0.527762    0.446623    0.791001    11.00000    0.01560    0.01764 =
         0.01763    0.00338    0.00505    0.00999
AFIX  23
H3A   2    0.494786    0.544460    0.811887    11.00000   -1.20000
H3B   2    0.485457    0.361160    0.859380    11.00000   -1.20000
AFIX   0
C4    1    0.225641    0.270489    0.644816    11.00000    0.00936    0.01414 =
         0.02528    0.01006    0.00959    0.00474
AFIX  23
H4A   2    0.189385    0.359817    0.681854    11.00000   -1.20000
H4B   2    0.178632    0.164859    0.696398    11.00000   -1.20000
AFIX   0
C5    1    0.799971    0.391928    0.790987    11.00000    0.01485    0.01990 =
         0.02025    0.00456    0.00392    0.01121
AFIX  23
H5A   2    0.935866    0.458588    0.804137    11.00000   -1.20000
H5B   2    0.759327    0.326478    0.699206    11.00000   -1.20000
AFIX   0
C6    1    0.740898    0.256724    0.893081    11.00000    0.01967    0.01908 =
         0.01942    0.00593    0.00568    0.01241
AFIX  23
H6A   2    0.606744    0.178227    0.872130    11.00000   -1.20000
H6B   2    0.766238    0.321692    0.984008    11.00000   -1.20000
AFIX   0
C7    1    0.840084    0.140561    0.893719    11.00000    0.01856    0.02419 =
         0.02947    0.01001    0.00813    0.01334
AFIX  23
H7A   2    0.972339    0.217098    0.926601    11.00000   -1.20000
H7B   2    0.828858    0.088775    0.800328    11.00000   -1.20000
AFIX   0
C8    1    0.763559   -0.011565    0.982219    11.00000    0.02421    0.02016 =
         0.02442    0.00540    0.00500    0.01327
AFIX 137
H8A   2    0.774902    0.038959    1.074940    11.00000   -1.50000
H8B   2    0.832769   -0.081170    0.980596    11.00000   -1.50000
H8C   2    0.633752   -0.090398    0.948082    11.00000   -1.50000
AFIX   0
CL1   5    0.324568    0.783559    0.650247    11.00000    0.01278    0.01208 =
         0.01981    0.00067    0.00396    0.00762
O1    4    0.161040    0.660987    0.560898    11.00000    0.01517    0.02579 =
         0.04199   -0.01265   -0.00504    0.01152
O2    4    0.482996    0.778466    0.603523    11.00000    0.01321    0.02163 =
         0.03323   -0.00054    0.00863    0.00884
O3    4    0.310150    0.724946    0.782005    11.00000    0.04498    0.04116 =
         0.02255    0.01243    0.01436    0.02805
O4    4    0.341279    0.961479    0.653919    11.00000    0.02968    0.01226 =
         0.04900    0.00466    0.01009    0.01315
HKLF 4
REM  Cu-butyl in P-1 (PLATE PURPLE)
REM R1 =  0.0338 for    2536 Fo > 4sig(Fo)  and  0.0476 for all    3195 data
REM    152 parameters refined using      0 restraints
END
WGHT      0.0576      0.0000
REM Instructions for potential hydrogen bonds
HTAB N1 O1_$1
HTAB N1 O1_$2
HTAB N2 O2_$2
HTAB N2 O4_$3
HTAB C1 O1_$1
HTAB C3 O3
HTAB C4 O4_$3
HTAB C6 O3_$4
REM Highest difference peak  0.286,  deepest hole -0.861,  1-sigma level  0.093
Q1    1   0.5013  0.5784  0.5585  11.00000  0.05   -0.86
Q2    1   0.4765  0.4328  0.5675  11.00000  0.05   -0.84
Q3    1   0.4137  0.5001  0.4574  11.00000  0.05   -0.73
Q4    1   0.3927  0.4366  0.5184  11.00000  0.05   -0.68
Q5    1   0.3293  0.8540  0.7103  11.00000  0.05   -0.65
Q6    1   0.3304  0.6974  0.6316  11.00000  0.05   -0.57
Q7    1   0.2319  0.7779  0.6551  11.00000  0.05   -0.52
Q8    1   0.3984  0.7911  0.7081  11.00000  0.05   -0.51
Q9    1   0.4862  0.3391  0.3762  11.00000  0.05   -0.44
Q10   1   0.3633  0.8419  0.6054  11.00000  0.05   -0.42
;
