# Supplementary material for: Crystal structure of trans-(1,8-dibutyl-1,3,6,8,10,13-hexa­aza­cyclo­tetra­decane-κ4 N 3,N 6,N 10,N 13)bis­(perchlorato-κO)copper(II) from synchrotron data
Source: Acta Crystallogr E Crystallogr Commun. 2015 Jan 10;71(Pt 2):136–8. doi: 10.1107/S2056989014028047 (PMC4384585; doi:10.1107/S2056989014028047)
Supplement: Supplementary file 2 [file e-71-00136-Isup2.hkl]

#
# h,k,l, Fc-squared, Fo-squared, sigma(Fo-squared), status flag
#
data_I
_shelx_title ' Cu-butyl in P-1 (PLATE PURPLE)'
_shelx_refln_list_code          4
_shelx_F_calc_maximum       97.51
_exptl_crystal_F_000       303.00
_reflns_d_resolution_high  0.7186

loop_
 _space_group_symop_operation_xyz
 'x, y, z'
 '-x, -y, -z'

_cell_length_a     8.2230
_cell_length_b     8.3600
_cell_length_c    10.0390
_cell_angle_alpha  92.867
_cell_angle_beta   96.125
_cell_angle_gamma 116.605

_shelx_F_squared_multiplier     1.000

loop_
 _refln_index_h
 _refln_index_k
 _refln_index_l
 _refln_F_squared_calc
 _refln_F_squared_meas
 _refln_F_squared_sigma
 _refln_observed_status
   4   0   0       1374.39       1509.87        55.55 o
   5   0   0        576.40        521.54        27.33 o
   6   0   0       1363.41       1288.11       249.51 o
   7   0   0        241.76        266.49        11.62 o
   8   0   0          9.47         11.93         6.92 o
   9   0   0          5.29          7.00         9.42 o
  10   0   0         11.66         23.40         9.07 o
 -10   1   0        105.76         95.54        10.22 o
  -9   1   0        201.11        186.09        15.86 o
  -8   1   0         28.05         32.99         5.14 o
  -7   1   0        126.02        107.93         6.26 o
  -6   1   0         68.01         73.42         4.89 o
  -5   1   0       1157.19       1163.35        25.06 o
  -4   1   0       5199.06       5031.64       112.10 o
  -3   1   0       2862.34       2619.65        47.77 o
  -2   1   0         36.31         28.03         2.09 o
  -1   1   0          4.81          7.58         0.99 o
   0   1   0       2364.83       1789.16        30.16 o
   1   1   0       3857.82       3000.45        72.02 o
   2   1   0       2737.52       2278.02        41.09 o
   3   1   0       1416.27       1316.07        24.93 o
   4   1   0         52.22         55.46         3.60 o
   5   1   0         19.11         15.42         3.15 o
   6   1   0        328.86        346.33        12.05 o
   7   1   0        729.10        768.46        18.08 o
   8   1   0        158.14        157.17         9.62 o
   9   1   0        102.52        109.19        11.48 o
 -10   2   0          1.30          2.19         7.22 o
  -9   2   0        166.08        160.51         8.27 o
  -8   2   0        687.87        772.13        17.16 o
  -7   2   0        303.68        299.27         9.81 o
  -6   2   0         11.28         13.38         4.82 o
  -5   2   0        183.66        218.74         7.31 o
  -4   2   0        383.14        380.96        10.40 o
  -3   2   0        479.29        399.54        17.52 o
  -2   2   0       4367.41       3931.16        65.94 o
  -1   2   0       1780.56       1703.71        41.04 o
   0   2   0        821.35        726.44        15.09 o
   1   2   0          1.53          2.93         1.61 o
   2   2   0        214.37        183.15         5.76 o
   3   2   0        448.19        403.61        13.19 o
   4   2   0        512.08        529.95        12.44 o
   5   2   0         22.80         29.09         4.62 o
   6   2   0          0.54         -0.55         4.98 o
   7   2   0        109.09         96.04         7.74 o
   8   2   0        137.61        135.79         9.48 o
   9   2   0        238.20        232.21        12.13 o
 -11   3   0         34.27         27.40         7.26 o
 -10   3   0         11.68          5.61         9.11 o
  -9   3   0        135.68        141.99        10.52 o
  -8   3   0        246.55        273.61         8.79 o
  -7   3   0        165.76        160.04         7.93 o
  -6   3   0       1817.53       1899.37        44.23 o
  -5   3   0       2529.40       2760.98        51.72 o
  -4   3   0         99.59        102.11         4.00 o
  -3   3   0         33.44         47.54         2.94 o
  -2   3   0       6775.92       6459.25       105.40 o
  -1   3   0       2429.87       2295.61        42.88 o
   0   3   0         78.11         58.67         3.06 o
   1   3   0        128.96        137.85         4.66 o
   2   3   0        107.93        115.78         4.80 o
   3   3   0        248.50        242.69         7.73 o
   4   3   0        909.43        964.37        19.42 o
   5   3   0        789.70        830.49        18.11 o
   6   3   0        213.38        213.49         9.33 o
   7   3   0         11.83          6.19         7.62 o
   8   3   0         50.85         37.98        10.28 o
 -11   4   0        106.52        102.87         8.54 o
 -10   4   0        198.55        202.92         8.58 o
  -9   4   0        121.28        133.32         7.08 o
  -8   4   0          1.13          5.06         5.23 o
  -7   4   0         39.54         34.26         4.99 o
  -6   4   0        598.87        614.66        15.56 o
  -5   4   0       1694.45       1785.50        42.36 o
  -4   4   0        755.20        753.21        26.33 o
  -3   4   0        447.60        575.18        13.87 o
  -2   4   0         22.53         34.36         3.51 o
  -1   4   0       1443.99       1457.22        33.61 o
   0   4   0       2045.42       2050.93        37.09 o
   1   4   0       1524.10       1561.03        31.57 o
   2   4   0        289.43        323.26         9.23 o
   3   4   0          6.54          7.60         4.24 o
   4   4   0        450.76        482.90        12.10 o
   5   4   0       1028.13       1036.98        20.11 o
   6   4   0        218.62        223.80         9.71 o
   7   4   0        346.38        329.52        11.56 o
 -11   5   0         19.80         24.07         9.10 o
 -10   5   0        289.64        288.23        10.96 o
  -9   5   0        699.73        712.78        18.71 o
  -8   5   0          2.22          7.15         5.26 o
  -7   5   0         75.20         67.48        11.91 o
  -6   5   0         17.35         24.36         3.59 o
  -5   5   0         11.21         13.28         4.25 o
  -4   5   0       1005.30       1043.62        21.71 o
  -3   5   0        386.57        350.65         9.70 o
  -2   5   0        161.57        175.97         6.31 o
  -1   5   0         25.13         29.67         3.13 o
   0   5   0          2.64          4.05         3.11 o
   1   5   0        307.92        346.23         9.34 o
   2   5   0       1440.52       1540.60        32.55 o
   3   5   0        420.75        434.60        12.71 o
   4   5   0         56.26         59.27         6.53 o
   5   5   0         71.86         82.10        19.75 o
   6   5   0         10.84          5.18         9.32 o
 -11   6   0         25.15         16.56         9.89 o
 -10   6   0          0.39         -1.32         7.98 o
  -9   6   0         63.25         70.74         7.68 o
  -8   6   0        467.26        517.23        13.78 o
  -7   6   0        368.05        414.61        11.97 o
  -6   6   0         52.19         46.64         9.20 o
  -5   6   0        141.75        144.41        10.56 o
  -4   6   0        115.76        130.54         8.85 o
  -3   6   0        475.33        505.74        19.48 o
  -2   6   0       1002.13       1074.00        22.03 o
  -1   6   0        433.84        454.40        11.88 o
   0   6   0        251.49        256.98         9.69 o
   1   6   0          1.19          5.91         4.27 o
   2   6   0          1.02          7.44         5.39 o
   3   6   0        433.33        423.55        13.27 o
   4   6   0        393.19        387.36        11.95 o
   5   6   0        103.64        101.98         9.73 o
 -11   7   0        337.80        323.85        26.33 o
 -10   7   0        116.74        111.92        10.19 o
  -9   7   0         16.42          7.98         6.25 o
  -8   7   0         20.44         22.77         8.18 o
  -7   7   0         70.74         91.16         6.53 o
  -6   7   0        840.12        904.08        19.78 o
  -5   7   0        767.72        749.13        18.97 o
  -4   7   0         57.79         46.26         4.52 o
  -3   7   0          0.96          2.17         3.70 o
  -2   7   0         88.53         98.20         8.63 o
  -1   7   0        668.75        688.81        16.97 o
   0   7   0       1006.04       1017.00        25.73 o
   1   7   0        258.51        250.99        13.23 o
   2   7   0         73.81         79.24         7.08 o
   3   7   0         69.46         72.83        10.91 o
   4   7   0         17.05         13.08         9.03 o
 -10   8   0        153.21        164.45        12.43 o
  -9   8   0         30.55         30.40         7.61 o
  -8   8   0          5.38         10.72         6.83 o
  -7   8   0          1.82          2.84         6.67 o
  -6   8   0          5.64          1.55         5.45 o
  -5   8   0         93.87         94.42         7.42 o
  -4   8   0        925.84        948.57        40.74 o
  -3   8   0        251.33        272.49        10.60 o
  -2   8   0          9.44         13.38         4.88 o
  -1   8   0         88.95         88.99         6.74 o
   0   8   0        289.99        313.56        12.20 o
   1   8   0         90.00         88.16         8.18 o
   2   8   0         61.01         61.03         9.07 o
   3   8   0         60.31         51.49        10.58 o
 -10   9   0          7.15          9.86         9.49 o
  -9   9   0         24.63         12.57         7.31 o
  -8   9   0        378.17        392.26        12.74 o
  -7   9   0         87.09         71.77         9.45 o
  -6   9   0         31.92         31.63        11.30 o
  -5   9   0        132.88        139.96         7.88 o
  -4   9   0        217.60        226.64         9.61 o
  -3   9   0         21.46         26.23        13.10 o
  -2   9   0        140.28        152.62         8.10 o
  -1   9   0         44.29         45.57         7.15 o
   0   9   0          7.82          7.19         7.96 o
   1   9   0          0.86         -4.12         8.04 o
   2   9   0          4.62         -3.57         9.78 o
  -9  10   0         32.21         26.96         9.56 o
  -8  10   0        174.63        187.70        10.10 o
  -7  10   0        383.07        393.56        15.34 o
  -6  10   0        251.32        249.50        12.27 o
  -5  10   0         87.52         98.48         9.46 o
  -4  10   0          0.39         -0.31         8.59 o
  -3  10   0          2.06          1.85         9.85 o
  -2  10   0        183.15        166.47        12.48 o
  -1  10   0        250.51        261.50        14.69 o
   0  10   0         43.17         45.27        12.93 o
  -8  11   0         78.15         58.27        11.61 o
  -6  11   0        739.04        730.72        18.08 o
  -5  11   0        384.86        355.76        12.73 o
  -4  11   0         10.87          9.61        11.36 o
  -3  11   0          1.58          1.92         9.08 o
  -2  11   0          6.63          3.98        12.59 o
   2 -11   1         17.10         22.49        12.77 o
   3 -11   1          2.55         -0.48        10.47 o
   4 -11   1         20.65         29.28        10.24 o
   5 -11   1        287.88        265.36        19.58 o
   6 -11   1        310.99        328.44        15.99 o
   7 -11   1         82.21         82.23        11.70 o
   8 -11   1         65.29         64.96        17.69 o
   0 -10   1          1.44         -0.49        10.60 o
   1 -10   1        208.00        207.24        13.51 o
   2 -10   1        360.65        375.42        32.68 o
   3 -10   1         14.55         16.05         8.23 o
   4 -10   1          7.87         14.17         7.97 o
   5 -10   1        234.35        228.16        10.80 o
   6 -10   1         36.42         36.87         8.46 o
   7 -10   1         31.62         20.97         7.63 o
   8 -10   1        650.71        640.32        17.38 o
   9 -10   1        412.00        390.75        13.67 o
  -2  -9   1        104.17         97.23        10.55 o
  -1  -9   1         65.52         49.57         8.89 o
   0  -9   1          0.66          0.00         9.49 o
   1  -9   1         20.48         15.02         6.97 o
   2  -9   1         25.00         30.21        10.82 o
   3  -9   1         47.70         48.90         9.51 o
   4  -9   1        634.98        669.20        15.97 o
   5  -9   1        141.31        157.01         8.02 o
   6  -9   1         35.31         33.50         6.72 o
   7  -9   1        173.54        161.61         8.85 o
   8  -9   1        391.94        391.55        22.12 o
   9  -9   1         97.73         89.59        10.42 o
  10  -9   1        118.84        127.16        26.15 o
  -3  -8   1          3.63         -3.27         9.56 o
  -2  -8   1         27.80         40.56         8.07 o
  -1  -8   1        396.20        416.83        11.32 o
   0  -8   1        403.43        385.66        18.48 o
   1  -8   1          3.20          0.23         6.04 o
   2  -8   1          4.14          7.57         5.12 o
   3  -8   1        589.65        580.89        13.91 o
   4  -8   1        757.21        813.68        18.31 o
   5  -8   1        360.80        374.23        11.59 o
   6  -8   1        231.18        229.99        11.78 o
   7  -8   1        134.21        152.39         9.16 o
   8  -8   1         36.48         41.77         7.17 o
   9  -8   1         30.28         23.90         7.82 o
  10  -8   1        184.28        177.77         9.71 o
  -5  -7   1        176.63        168.65        11.30 o
  -4  -7   1        136.42        132.20        10.40 o
  -3  -7   1          4.86         -1.11         7.96 o
  -2  -7   1        158.00        153.36         8.70 o
  -1  -7   1        248.14        239.25         9.29 o
   0  -7   1       1900.79       1998.98        36.39 o
   1  -7   1        103.46         96.37         5.75 o
   2  -7   1         29.76         37.24         5.54 o
   3  -7   1       1382.49       1445.65        34.56 o
   4  -7   1        106.60        109.00         5.50 o
   5  -7   1         21.15         22.18         5.20 o
   6  -7   1       1223.27       1308.36        27.60 o
   7  -7   1        819.19        865.29        18.77 o
   8  -7   1        116.66        108.71         8.72 o
   9  -7   1         15.05         19.39         5.47 o
  10  -7   1          0.45         -9.87         8.66 o
  11  -7   1         84.28         83.37        10.21 o
  -6  -6   1          5.23         11.69         9.18 o
  -5  -6   1          8.04         10.58         8.14 o
  -4  -6   1        154.77        163.67         9.26 o
  -3  -6   1        198.04        214.84        11.78 o
  -2  -6   1        108.36        119.97         7.06 o
  -1  -6   1         19.88         15.42         4.29 o
   0  -6   1          0.96          3.62         3.06 o
   1  -6   1         48.68         44.20         4.21 o
   2  -6   1        864.84        949.71        39.69 o
   3  -6   1       1086.56       1185.05        24.63 o
   4  -6   1        138.49        136.36         6.50 o
   5  -6   1         18.31         16.95         4.34 o
   6  -6   1          1.81          7.40         4.65 o
   7  -6   1         35.82         45.82         5.54 o
   8  -6   1        197.15        201.82         9.29 o
   9  -6   1        587.29        590.03        15.21 o
  10  -6   1        160.96        154.61         7.81 o
  11  -6   1         75.52         70.86         9.60 o
  -6  -5   1        130.26        127.72         9.20 o
  -5  -5   1         15.49         20.86         6.91 o
  -4  -5   1          8.77          7.37         6.70 o
  -3  -5   1         59.30         67.89         4.94 o
  -2  -5   1       1135.40       1262.12        27.43 o
  -1  -5   1       1166.83       1232.72        33.29 o
   0  -5   1        281.72        275.43         9.61 o
   1  -5   1         49.05         49.32         4.14 o
   2  -5   1         62.43         67.64         3.80 o
   3  -5   1          7.75          5.82         3.28 o
   4  -5   1        795.34        840.07        26.81 o
   5  -5   1        479.62        506.24        14.21 o
   6  -5   1         34.07         32.73         4.06 o
   7  -5   1         15.40         16.75         4.67 o
   8  -5   1          7.04          0.38         5.26 o
   9  -5   1        159.49        161.94         7.92 o
  10  -5   1        303.21        301.61        11.91 o
  11  -5   1        102.24         94.50         7.84 o
  -7  -4   1          7.45          7.26         6.47 o
  -6  -4   1        676.13        686.52        17.40 o
  -5  -4   1       1347.27       1398.14        28.37 o
  -4  -4   1         26.00         22.86         8.55 o
  -3  -4   1         48.08         44.31         4.71 o
  -2  -4   1        978.65       1117.57        23.45 o
  -1  -4   1        168.84        180.72         7.19 o
   0  -4   1        374.60        344.47         9.76 o
   1  -4   1       3618.42       3689.79        66.12 o
   2  -4   1        462.79        461.43        10.66 o
   3  -4   1         20.57         25.67         3.16 o
   4  -4   1        189.25        226.30         7.37 o
   5  -4   1        107.50        107.37         5.17 o
   6  -4   1        521.47        520.38        12.57 o
   7  -4   1        746.94        770.15        18.83 o
   8  -4   1        143.00        149.52         6.62 o
   9  -4   1         20.97         16.51         5.43 o
  10  -4   1         65.28         43.17         6.43 o
  11  -4   1        287.43        234.56        18.53 o
  -8  -3   1         46.03         46.80         8.84 o
  -7  -3   1          1.90          8.58         8.19 o
  -6  -3   1         37.01         43.23         6.58 o
  -5  -3   1        290.37        282.82        11.21 o
  -4  -3   1        661.41        679.82        19.68 o
  -3  -3   1        291.62        278.78         8.97 o
  -2  -3   1        246.03        237.63        13.41 o
  -1  -3   1        329.30        351.97         8.98 o
   0  -3   1         75.35         82.28         3.59 o
   1  -3   1         27.32         10.78         2.50 o
   2  -3   1        320.49        250.67         8.28 o
   3  -3   1         47.66         27.24         2.60 o
   4  -3   1        972.15        984.52        20.87 o
   5  -3   1        149.46        157.49         6.15 o
   6  -3   1         61.81         56.70         4.15 o
   7  -3   1       1016.93       1005.29        20.47 o
   8  -3   1       1726.94       1730.39        32.51 o
   9  -3   1          3.32          4.38         5.09 o
  10  -3   1          0.46         -1.46         8.01 o
  -9  -2   1        302.68        305.40        11.60 o
  -8  -2   1        122.41        119.24         9.33 o
  -7  -2   1        320.16        320.14        11.71 o
  -6  -2   1        250.60        240.22         7.65 o
  -5  -2   1          2.20          1.67         4.30 o
  -4  -2   1         76.46         79.79         4.51 o
  -3  -2   1        262.19        230.67         7.25 o
  -2  -2   1        149.85        123.10         5.43 o
  -1  -2   1        197.04        151.57         8.28 o
   0  -2   1       1045.05        954.02        38.90 o
   1  -2   1       1016.48        878.64        15.80 o
   2  -2   1        516.90        487.90        10.43 o
   3  -2   1        166.39        122.28         5.17 o
   4  -2   1        327.55        304.69        12.53 o
   5  -2   1        448.92        445.06        11.81 o
   6  -2   1        161.75        161.48        15.60 o
   7  -2   1         40.23         44.19         6.04 o
   8  -2   1        570.47        569.80        15.97 o
   9  -2   1        447.98        433.95        20.63 o
  10  -2   1         39.33         35.88        11.13 o
  -9  -1   1          8.80        -11.58        13.97 o
  -8  -1   1        247.80        229.89        14.63 o
  -7  -1   1        916.76        920.78        29.26 o
  -6  -1   1        955.45        979.04        28.91 o
  -5  -1   1        203.43        206.32         9.19 o
  -4  -1   1         14.60          5.88         8.72 o
  -3  -1   1        107.15         98.47         5.02 o
  -2  -1   1        580.73        574.05        16.54 o
  -1  -1   1       1472.12       1221.20        34.17 o
   1  -1   1        168.54        130.45         8.41 o
   2  -1   1       1474.82       1228.20        53.09 o
   3  -1   1        344.83        346.15        17.79 o
   9  -1   1         68.25         57.03        18.57 o
  10  -1   1         30.46         10.77        20.59 o
 -10   0   1        380.37        350.93        13.00 o
  -9   0   1         49.57         50.34         7.87 o
  -8   0   1          2.23         -1.42         6.35 o
  -7   0   1          9.26          7.70         7.36 o
  -6   0   1        573.84        587.10        16.95 o
  -5   0   1       1514.76       1444.43        28.44 o
  -4   0   1       1154.09       1042.55        19.92 o
  -3   0   1        182.03        145.81         4.37 o
  -2   0   1        563.62        475.26        10.69 o
  -1   0   1       1129.74        915.66        18.06 o
   0   0   1       5785.33       4394.34        80.48 o
   1   0   1       2286.91       1843.58        33.31 o
   2   0   1       5413.96       4756.76        81.26 o
   3   0   1       2011.59       2048.53        55.07 o
   4   0   1        178.35        154.52         6.00 o
   5   0   1         12.43          8.14         5.30 o
   6   0   1       1426.60       1538.85        34.20 o
   7   0   1        641.23        715.08        16.11 o
   8   0   1        145.09        133.79         9.26 o
   9   0   1          1.63          9.96         7.42 o
 -10   1   1         28.86         23.85         9.14 o
  -9   1   1        325.94        317.24        15.37 o
  -8   1   1        541.09        520.99        15.18 o
  -7   1   1          1.03          3.16         3.92 o
  -6   1   1        378.30        394.49        11.09 o
  -5   1   1          0.93         -2.07         3.00 o
  -4   1   1       1470.79       1423.18        27.00 o
  -3   1   1       2305.89       2060.78        51.03 o
  -2   1   1        309.09        253.66         6.38 o
  -1   1   1       2468.63       1889.88        42.45 o
   0   1   1        180.02        119.94         2.88 o
   1   1   1       1657.69       1450.62        24.92 o
   2   1   1       1087.94        942.31        18.96 o
   3   1   1       5699.95       5769.55        94.90 o
   4   1   1        329.84        324.12         9.53 o
   5   1   1        473.32        513.24        13.49 o
   6   1   1         25.31         23.70         5.33 o
   7   1   1        196.42        203.14         8.30 o
   8   1   1        271.15        262.97        15.24 o
   9   1   1         54.65         51.09         9.69 o
 -10   2   1          2.25         -0.24         8.39 o
  -9   2   1          1.55         -0.78         5.48 o
  -8   2   1        787.84        827.14        17.27 o
  -7   2   1        829.33        882.47        19.91 o
  -6   2   1        335.92        377.28        10.34 o
  -5   2   1       1220.36       1302.25        27.60 o
  -4   2   1          1.21          1.74         2.45 o
  -3   2   1        395.01        457.75        10.16 o
  -2   2   1       9508.08       9084.71       188.63 o
  -1   2   1       7990.33       7105.72       226.91 o
   0   2   1         15.56         17.42         1.30 o
   1   2   1          6.43         11.14         1.80 o
   2   2   1          0.69          2.88         2.52 o
   3   2   1        156.50        135.77         5.13 o
   4   2   1        697.07        703.60        15.89 o
   5   2   1         12.66         15.43         3.68 o
   6   2   1          0.63          4.03         5.91 o
   7   2   1         18.86         19.68         7.22 o
   8   2   1         31.26         37.78         8.92 o
 -11   3   1        205.46        195.23        13.12 o
 -10   3   1        343.12        355.43        11.80 o
  -9   3   1          9.06         12.58         7.96 o
  -8   3   1          3.10          6.07         6.53 o
  -7   3   1        700.78        709.63        20.06 o
  -6   3   1       2490.18       2702.18        61.64 o
  -5   3   1       2162.83       2358.25        43.75 o
  -4   3   1        815.54        847.33        17.63 o
  -3   3   1        661.41        700.64        14.89 o
  -2   3   1       2368.17       2476.18        41.06 o
  -1   3   1       2295.08       2197.94        45.32 o
   0   3   1       1576.52       1429.85        26.50 o
   1   3   1       1066.32       1023.53        19.95 o
   2   3   1        226.18        249.46         6.58 o
   3   3   1          0.67         -1.45         3.37 o
   4   3   1        189.98        208.41         7.57 o
   5   3   1        553.55        593.84        14.09 o
   6   3   1        388.26        382.55        13.10 o
   7   3   1        107.10        106.56         8.02 o
   8   3   1          4.55          2.83        11.39 o
 -11   4   1          1.00         -0.27         9.35 o
 -10   4   1        673.82        736.40        29.70 o
  -9   4   1        616.51        667.82        15.50 o
  -8   4   1        199.17        180.98        12.66 o
  -7   4   1         19.84         15.71         4.43 o
  -6   4   1       1906.95       1982.62        36.39 o
  -5   4   1        635.71        630.85        13.66 o
  -4   4   1        353.41        296.42         7.59 o
  -3   4   1       1881.03       1972.69        38.67 o
  -2   4   1         73.20         80.03         4.26 o
  -1   4   1          3.53          3.59         1.78 o
   0   4   1        417.83        411.49        10.41 o
   1   4   1       1066.91       1060.32        21.51 o
   2   4   1       1638.66       1655.83        31.56 o
   3   4   1        175.02        215.87         8.63 o
   4   4   1         34.58         37.13         7.01 o
   5   4   1         55.60         52.58         9.11 o
   6   4   1        339.19        354.10        10.99 o
   7   4   1        408.96        430.86        12.75 o
 -11   5   1         10.83          8.96         9.29 o
 -10   5   1        207.70        205.53         9.66 o
  -9   5   1        343.09        310.29        10.83 o
  -8   5   1        306.69        321.29         9.69 o
  -7   5   1        633.46        690.69        15.48 o
  -6   5   1          3.52          2.23         3.93 o
  -5   5   1        282.91        297.48         8.95 o
  -4   5   1        471.10        514.98        12.24 o
  -3   5   1       2085.65       2142.42        38.19 o
  -2   5   1        533.10        508.40        13.06 o
  -1   5   1          1.44          3.11         2.55 o
   0   5   1        147.52        152.39         5.70 o
   1   5   1          9.66          5.26         3.19 o
   2   5   1        331.91        347.22         9.59 o
   3   5   1        810.29        864.26        19.62 o
   4   5   1        635.69        667.01        15.17 o
   5   5   1         14.92          7.22         7.90 o
   6   5   1         33.41         29.22         9.36 o
 -11   6   1        191.80        179.90         9.41 o
 -10   6   1          1.09          1.33         7.57 o
  -9   6   1          1.71          1.01         6.53 o
  -8   6   1        379.28        385.15        11.31 o
  -7   6   1       1169.73       1254.64        26.61 o
  -6   6   1       1169.07       1229.59        27.65 o
  -5   6   1         69.80         78.22         4.76 o
  -4   6   1        113.56        128.23         5.34 o
  -3   6   1         10.90         11.99         3.41 o
  -2   6   1        763.14        809.66        22.61 o
  -1   6   1       1332.02       1387.62        33.75 o
   0   6   1        846.00        866.36        26.50 o
   1   6   1         47.66         48.30         5.70 o
   2   6   1          4.02         10.20         7.36 o
   3   6   1        154.97        145.68         8.42 o
   4   6   1        285.42        268.58        10.83 o
   5   6   1        330.15        361.48        13.65 o
 -11   7   1        887.08        843.21        22.87 o
 -10   7   1         59.99         66.31         8.92 o
  -9   7   1          3.26          5.69         6.72 o
  -8   7   1         12.20         18.31         6.12 o
  -7   7   1         19.67         21.08         5.48 o
  -6   7   1        315.45        312.61        12.53 o
  -5   7   1       1013.22       1090.87        34.21 o
  -4   7   1        174.72        165.47         7.98 o
  -3   7   1        247.41        222.01         7.96 o
  -2   7   1        131.66        127.40         5.68 o
  -1   7   1         22.40         21.51         7.93 o
   0   7   1        696.06        727.28        17.62 o
   1   7   1       1081.48       1151.64        25.18 o
   2   7   1        406.67        424.88        11.64 o
   3   7   1        112.23        115.04         8.98 o
   4   7   1         17.46         17.73        17.26 o
 -10   8   1         40.37         42.29        10.82 o
  -9   8   1         89.27         93.94        14.46 o
  -8   8   1         79.09         75.15         8.98 o
  -7   8   1          5.54          7.91         5.97 o
  -6   8   1         42.01         41.25         6.70 o
  -5   8   1         80.82         64.69         5.18 o
  -4   8   1        126.43        123.19         6.29 o
  -3   8   1        143.40        147.27         6.93 o
  -2   8   1        603.98        587.30        15.04 o
  -1   8   1        128.20        123.52         9.08 o
   0   8   1         16.21         12.33         7.83 o
   1   8   1        198.25        217.31        12.48 o
   2   8   1        536.04        542.33        22.56 o
   3   8   1        104.71        101.46        10.31 o
 -10   9   1          3.54         30.13        19.54 o
  -9   9   1          3.82          9.41         7.68 o
  -8   9   1        159.40        176.27        11.12 o
  -7   9   1        330.59        329.50        12.08 o
  -6   9   1          2.50          0.87         6.78 o
  -5   9   1          2.05          4.16         6.37 o
  -4   9   1        131.89        135.13         7.18 o
  -3   9   1        121.46        121.93         7.85 o
  -2   9   1        336.23        359.56        12.27 o
  -1   9   1        271.76        283.17        10.80 o
   0   9   1         13.00         14.51         8.05 o
   1   9   1          0.92         14.88         9.22 o
   2   9   1         11.93          5.40        10.44 o
  -9  10   1          3.98         17.56        25.23 o
  -8  10   1         88.98         85.62        13.14 o
  -7  10   1        206.94        195.50        11.39 o
  -6  10   1        272.67        303.98        10.31 o
  -5  10   1        274.72        295.99        12.71 o
  -4  10   1         45.05         39.49         6.27 o
  -3  10   1          1.97          3.69        10.82 o
  -2  10   1         66.64         59.21        11.26 o
  -1  10   1        330.74        345.18        11.65 o
   0  10   1        286.21        294.03        13.15 o
  -8  11   1         16.97         13.85        15.02 o
  -7  11   1         19.27         22.51        11.99 o
  -6  11   1         63.68         43.64        12.74 o
  -5  11   1         57.64         35.45         8.54 o
  -4  11   1        323.38        303.29        12.28 o
  -3  11   1        124.32        102.66        11.71 o
  -2  11   1         18.46         18.17        12.66 o
   2 -11   2        199.18        220.11        25.40 o
   3 -11   2         10.05         12.89        10.88 o
   4 -11   2          1.06          9.34        10.14 o
   5 -11   2          2.26         11.45        11.37 o
   6 -11   2        160.34        149.43        10.95 o
   7 -11   2        383.16        363.06        16.08 o
   0 -10   2          2.87          6.20        12.58 o
   1 -10   2          6.11         10.33         9.35 o
   2 -10   2        209.67        217.56        10.17 o
   3 -10   2        218.59        217.00         9.66 o
   4 -10   2        142.83        141.96        14.63 o
   5 -10   2          2.88          5.27         8.46 o
   6 -10   2        164.19        171.76        10.22 o
   7 -10   2        147.82        144.60         9.69 o
   8 -10   2        536.46        550.87        17.53 o
   9 -10   2          3.00          2.96         8.42 o
  -2  -9   2        239.45        251.56        17.39 o
  -1  -9   2        269.64        267.11        13.74 o
   0  -9   2         60.80         84.03        11.34 o
   1  -9   2          9.95         10.02         7.07 o
   2  -9   2         13.04          9.79         6.85 o
   3  -9   2         40.32         49.62         8.45 o
   4  -9   2        340.81        351.87         9.96 o
   5  -9   2        234.92        241.29         9.26 o
   6  -9   2          6.34          1.91         7.17 o
   7  -9   2          1.56          5.16         8.89 o
   8  -9   2        172.76        192.18        11.08 o
   9  -9   2        102.73        103.98         9.97 o
  10  -9   2         64.13         59.10         9.54 o
  -3  -8   2         34.38         22.43         9.99 o
  -2  -8   2         52.37         44.60         8.09 o
  -1  -8   2        241.34        245.22        14.89 o
   0  -8   2        578.34        613.13        17.13 o
   1  -8   2        217.63        230.76         8.62 o
   2  -8   2          6.23         12.54         4.77 o
   3  -8   2        179.78        203.50         8.51 o
   4  -8   2        419.39        445.30        12.72 o
   5  -8   2        389.48        393.89        11.48 o
   6  -8   2        688.69        683.40        15.49 o
   7  -8   2        358.62        369.99        10.89 o
   8  -8   2         13.10         13.20         7.28 o
   9  -8   2          7.07          5.85         8.50 o
  10  -8   2         59.73         64.85         9.91 o
  -5  -7   2        134.34        142.00        10.78 o
  -4  -7   2        231.33        247.76        11.34 o
  -3  -7   2         71.10         79.37         8.37 o
  -2  -7   2          0.62          3.09         6.15 o
  -1  -7   2         87.89         78.76         8.23 o
   0  -7   2        157.14        161.96        11.61 o
   1  -7   2        157.18        157.04         6.85 o
   2  -7   2       1847.46       1994.00        39.13 o
   3  -7   2        985.52       1059.09        27.38 o
   4  -7   2        223.71        220.35         8.03 o
   5  -7   2         59.95         58.79         5.19 o
   6  -7   2       1396.91       1440.59        27.97 o
   7  -7   2        634.96        690.90        18.60 o
   8  -7   2        303.12        354.55        11.52 o
   9  -7   2         96.94        106.44         9.69 o
  10  -7   2          4.42         11.47         8.93 o
  -6  -6   2          0.77         12.16        10.28 o
  -5  -6   2          2.68         11.92         7.98 o
  -4  -6   2         28.74         34.19        11.30 o
  -3  -6   2        137.80        137.76         6.69 o
  -2  -6   2        511.87        539.89        14.34 o
  -1  -6   2        397.35        427.69        13.02 o
   0  -6   2         23.89         34.53         4.76 o
   1  -6   2        144.70        128.10         6.15 o
   2  -6   2        900.38        958.88        27.77 o
   3  -6   2       2597.77       2692.82        58.75 o
   4  -6   2        348.78        384.99        11.50 o
   5  -6   2          3.29          9.49         4.68 o
   6  -6   2         90.99         85.60         6.26 o
   7  -6   2         15.89         22.09        11.78 o
   8  -6   2         24.24         34.79         6.37 o
   9  -6   2        273.94        293.56         9.58 o
  10  -6   2        129.90        128.35         9.41 o
  11  -6   2          1.10          0.20         5.32 o
  -7  -5   2        169.17        151.91        18.05 o
  -6  -5   2        268.99        261.86        11.48 o
  -5  -5   2        290.58        283.57        11.09 o
  -4  -5   2         32.26         28.59         6.16 o
  -3  -5   2         14.31         12.00         4.89 o
  -2  -5   2       1525.81       1610.27        36.62 o
  -1  -5   2       1154.60       1259.18        36.71 o
   0  -5   2        279.69        272.07        10.66 o
   1  -5   2       1875.38       2071.13        39.17 o
   2  -5   2        381.55        422.53        24.40 o
   3  -5   2          0.65          4.41         3.50 o
   4  -5   2        594.78        568.64        14.85 o
   5  -5   2        658.00        708.48        16.44 o
   6  -5   2        607.22        651.55        16.32 o
   7  -5   2        173.51        175.89         7.98 o
   8  -5   2         73.44         69.13         8.50 o
   9  -5   2         23.65         18.41         7.37 o
  10  -5   2        271.28        261.09         9.75 o
  11  -5   2         26.84         23.77         7.78 o
  -7  -4   2         23.60         18.58         8.76 o
  -6  -4   2        174.67        159.17         8.91 o
  -5  -4   2        129.43        131.60        12.05 o
  -4  -4   2        401.67        394.20        12.08 o
  -3  -4   2       1083.11       1111.82        23.60 o
  -2  -4   2        405.28        430.86        10.96 o
  -1  -4   2          3.27          3.77         2.66 o
   0  -4   2        898.92        919.34        19.23 o
   1  -4   2       3594.31       3659.11        65.64 o
   2  -4   2       1478.38       1543.30        31.93 o
   3  -4   2        410.66        417.61        10.96 o
   4  -4   2        422.63        428.70        11.65 o
   5  -4   2        291.48        309.95         9.25 o
   6  -4   2        265.86        279.67         9.88 o
   7  -4   2        747.68        804.10        18.99 o
   8  -4   2        453.29        467.50        13.13 o
   9  -4   2         35.85         35.81         7.28 o
  10  -4   2         35.55         31.92         6.72 o
  -8  -3   2          2.03          6.73         8.44 o
  -7  -3   2         99.77         91.09         7.92 o
  -6  -3   2        140.34        146.73         8.08 o
  -5  -3   2         97.89        100.52         6.59 o
  -4  -3   2         64.76         81.44         5.35 o
  -3  -3   2       1661.00       1692.42        31.72 o
  -2  -3   2        600.64        566.57        13.38 o
  -1  -3   2          5.50         13.69         2.62 o
   0  -3   2        165.02        179.36         5.91 o
   1  -3   2        228.09        244.84         8.05 o
   2  -3   2        409.64        314.59        13.67 o
   3  -3   2        597.76        596.60        16.13 o
   4  -3   2        101.22         82.01         3.72 o
   5  -3   2         45.60         39.04         3.84 o
   6  -3   2         97.00         95.67         5.64 o
   7  -3   2        459.97        489.02        13.72 o
   8  -3   2        460.59        470.26        13.52 o
   9  -3   2        173.53        157.24         8.94 o
  10  -3   2        189.39        173.15        11.90 o
  -9  -2   2          5.49          4.86         7.32 o
  -8  -2   2        104.04         78.31         9.25 o
  -7  -2   2        846.82        847.81        26.29 o
  -6  -2   2        138.41        137.02        10.61 o
  -5  -2   2          3.95          4.18         4.58 o
  -4  -2   2        638.42        642.53        20.67 o
  -3  -2   2        471.89        450.06        12.41 o
  -2  -2   2         10.21          7.84         3.16 o
  -1  -2   2       1217.11       1069.65        25.98 o
   0  -2   2         75.11         49.70         3.85 o
   1  -2   2        630.61        584.96        23.26 o
   2  -2   2          3.85          5.18         2.35 o
   3  -2   2        396.83        340.82        11.12 o
   4  -2   2        675.10        628.16        21.38 o
   5  -2   2        265.02        236.20        12.35 o
   6  -2   2          2.81         -4.47         7.75 o
   7  -2   2        140.43        124.17        12.27 o
   8  -2   2        113.68        104.83         9.23 o
   9  -2   2         49.17         48.03        10.00 o
  10  -2   2        381.91        326.86        39.82 o
  -9  -1   2         57.43         42.54        17.96 o
  -8  -1   2         98.13         91.06         7.00 o
  -7  -1   2        253.41        250.16         8.95 o
  -6  -1   2        890.09        874.65        18.83 o
  -5  -1   2        756.09        786.36        26.07 o
  -4  -1   2        167.87        159.79         5.26 o
  -3  -1   2        132.22        128.08         4.72 o
  -2  -1   2         69.46         86.10         6.09 o
  -1  -1   2        736.99        632.66        12.85 o
   0  -1   2       2380.96       1864.01       198.31 o
   1  -1   2        865.03        712.45        15.66 o
   2  -1   2        419.76        383.21         9.23 o
   3  -1   2        117.45        112.75         4.73 o
   4  -1   2          1.08          2.11         2.82 o
   5  -1   2       1205.80       1195.83        36.97 o
   6  -1   2       2292.78       2311.18        53.24 o
   7  -1   2        289.94        267.29        12.27 o
   8  -1   2         32.79         20.59         6.14 o
   9  -1   2         35.05         28.12         9.07 o
  10  -1   2         10.64          9.52         9.12 o
 -10   0   2         31.28         27.28        10.47 o
  -9   0   2        197.74        197.21         9.10 o
  -8   0   2        327.96        319.23        10.40 o
  -7   0   2         67.52         66.76         6.05 o
  -6   0   2          1.01          7.93         4.21 o
  -5   0   2        289.58        239.46         7.11 o
  -4   0   2        309.23        255.81         7.91 o
  -3   0   2       1731.32       1627.25        30.33 o
  -2   0   2         35.55         30.23         2.17 o
  -1   0   2       6187.75       5376.12       147.36 o
   0   0   2          1.00          3.67         1.30 o
   1   0   2       4718.32       4083.66        66.57 o
   2   0   2       2896.55       2598.40        53.11 o
   3   0   2       2102.53       2088.46        38.87 o
   4   0   2        124.95        131.89         4.64 o
   5   0   2          1.62         -0.44         3.22 o
   6   0   2        384.43        406.74        11.06 o
   7   0   2        555.77        549.62        14.54 o
   8   0   2        615.10        613.34        15.80 o
   9   0   2        149.30        142.36        12.94 o
 -10   1   2          0.55          7.90         9.28 o
  -9   1   2        128.44        127.41         9.01 o
  -8   1   2        579.77        574.57        16.03 o
  -7   1   2        268.79        275.28         8.79 o
  -6   1   2         20.29         18.28         3.85 o
  -5   1   2        262.53        273.51         7.59 o
  -4   1   2        538.57        595.79        12.57 o
  -3   1   2         13.79          5.57         1.86 o
  -2   1   2       5185.05       4527.40        73.91 o
  -1   1   2       1459.76       1151.82        19.20 o
   0   1   2       3989.15       3454.65        56.96 o
   1   1   2        102.10         87.40         2.99 o
   2   1   2        477.77        481.70        10.62 o
   3   1   2        396.09        360.17        13.27 o
   4   1   2        716.64        686.38        15.91 o
   5   1   2        246.90        272.02         9.72 o
   6   1   2         11.43          4.50         5.51 o
   7   1   2         14.92         13.77         9.25 o
   8   1   2         34.17         32.42         8.69 o
   9   1   2         30.29         47.05        11.96 o
 -10   2   2         16.09         11.34         6.71 o
  -9   2   2          1.65          8.87         6.59 o
  -8   2   2        131.74        126.51         7.15 o
  -7   2   2        436.72        460.30        13.12 o
  -6   2   2        543.27        558.84        12.72 o
  -5   2   2       1312.23       1354.65        27.78 o
  -4   2   2        150.29        153.34         5.82 o
  -3   2   2        465.14        464.98        10.40 o
  -2   2   2        435.29        417.98        12.88 o
   0   2   2       1594.11       1380.74        24.09 o
   1   2   2        913.92        915.54        18.68 o
   2   2   2         30.71         39.66         2.88 o
   3   2   2          3.32          1.08         2.91 o
   4   2   2        179.14        180.35         6.65 o
   5   2   2        142.17        181.07         7.52 o
   6   2   2        170.52        169.00         8.49 o
   7   2   2         49.70         50.32         7.46 o
   8   2   2         73.09         74.27         9.26 o
 -11   3   2        125.47        117.45        18.22 o
 -10   3   2        287.31        262.49        10.80 o
  -9   3   2        160.36        152.71         7.86 o
  -8   3   2         56.15         56.94         8.23 o
  -7   3   2          0.60         -2.51         4.10 o
  -6   3   2        137.55        129.20         5.42 o
  -5   3   2       1841.16       1935.21        44.03 o
  -4   3   2       1934.33       1957.68        35.80 o
  -3   3   2        346.42        353.74         8.45 o
  -2   3   2        670.08        767.06        20.11 o
  -1   3   2        676.47        658.75        12.48 o
   0   3   2        635.65        575.74        13.29 o
   1   3   2       1582.68       1570.86        45.91 o
   2   3   2       1324.40       1332.25        26.05 o
   3   3   2          8.98          8.23         3.35 o
   4   3   2         72.23         72.46         5.78 o
   5   3   2         95.15         82.91         7.45 o
   6   3   2        728.43        769.30        17.86 o
   7   3   2        152.40        151.65        10.35 o
   8   3   2          0.61         -0.94        11.07 o
 -11   4   2          8.80          3.61         8.76 o
 -10   4   2        185.25        193.62        11.68 o
  -9   4   2        172.70        192.20        13.93 o
  -8   4   2         52.85         55.84         6.99 o
  -7   4   2        492.33        482.83        14.65 o
  -6   4   2          3.92          3.65         3.24 o
  -5   4   2        308.75        342.07         9.48 o
  -4   4   2       2395.91       2453.60        45.27 o
  -3   4   2       4275.81       4328.31        85.03 o
  -2   4   2         29.07         35.98         2.89 o
  -1   4   2         88.93        103.44         3.18 o
   0   4   2         39.00         39.31         2.57 o
   1   4   2        168.86        159.80         5.51 o
   2   4   2       1434.13       1441.75        31.58 o
   3   4   2        144.09        152.95         6.45 o
   4   4   2         58.32         46.64         5.45 o
   5   4   2         61.52         54.55        11.65 o
   6   4   2         13.69         14.31         6.84 o
   7   4   2          5.75          4.29         9.21 o
 -11   5   2         15.82          6.55         8.76 o
 -10   5   2         25.66         18.88         7.73 o
  -9   5   2         53.54         52.92         8.41 o
  -8   5   2        412.61        417.87        11.52 o
  -7   5   2       2123.52       2231.72        42.81 o
  -6   5   2        692.35        724.65        20.59 o
  -5   5   2        550.25        612.93        27.95 o
  -4   5   2          0.61          2.59         2.32 o
  -3   5   2       1895.70       2011.10        54.58 o
  -2   5   2        932.27        942.79        19.16 o
  -1   5   2        438.51        390.57        14.20 o
   0   5   2          1.51          1.03         2.69 o
   1   5   2        196.17        201.18         6.74 o
   2   5   2          1.19          0.54         4.25 o
   3   5   2        132.57        135.65         7.19 o
   4   5   2        182.83        192.03         9.23 o
   5   5   2        237.20        238.50        10.43 o
   6   5   2         17.58         17.20         9.40 o
 -11   6   2        940.48        939.41        20.63 o
 -10   6   2        162.95        159.80         9.66 o
  -9   6   2         14.67         10.14         6.63 o
  -8   6   2        245.94        251.18         9.33 o
  -7   6   2        857.25        897.44        21.25 o
  -6   6   2       1330.16       1301.67        32.32 o
  -5   6   2       1540.75       1642.33        44.20 o
  -4   6   2        235.30        266.61        11.48 o
  -3   6   2          0.48          5.19         2.99 o
  -2   6   2         10.16         13.49         2.66 o
  -1   6   2        174.53        186.39         6.35 o
   0   6   2       1656.41       1727.61        33.88 o
   1   6   2        835.37        866.80        18.52 o
   2   6   2         31.32         24.75         6.13 o
   3   6   2          0.74         -0.28         6.38 o
   4   6   2        173.07        173.30        10.51 o
   5   6   2        104.22        106.68        10.99 o
 -11   7   2         82.83         80.37        12.05 o
 -10   7   2        210.59        205.35        19.54 o
  -9   7   2        942.40        999.37        23.09 o
  -8   7   2        289.81        296.96        10.11 o
  -7   7   2        173.13        183.14         8.19 o
  -6   7   2          0.60          0.23         4.34 o
  -5   7   2        795.41        882.56        23.23 o
  -4   7   2        914.45        942.56        20.95 o
  -3   7   2        556.73        558.79        15.00 o
  -2   7   2          9.82         12.14         4.23 o
  -1   7   2         31.40         29.38         6.44 o
   0   7   2        196.27        208.99         8.63 o
   1   7   2        514.33        564.49        14.40 o
   2   7   2        358.21        409.42        12.81 o
   3   7   2        252.33        258.32        10.86 o
   4   7   2         45.37         45.06        11.43 o
 -10   8   2         15.07         15.24         8.81 o
  -9   8   2        292.90        311.24         9.94 o
  -8   8   2        580.53        655.27        16.29 o
  -7   8   2        128.65        121.88         7.19 o
  -6   8   2          9.09          3.73         4.84 o
  -5   8   2         50.02         34.46         5.45 o
  -4   8   2         42.61         39.73         6.31 o
  -3   8   2        563.33        592.75        15.97 o
  -2   8   2        308.54        320.13         9.55 o
  -1   8   2         15.53         19.22         6.14 o
   0   8   2         24.82         21.08         6.10 o
   1   8   2        140.38        151.35         9.46 o
   2   8   2         79.35         73.59        10.38 o
   3   8   2         87.92         92.17        13.97 o
 -10   9   2         29.48         40.03        14.87 o
  -9   9   2          0.87          3.82         7.51 o
  -8   9   2        105.01         90.11         8.67 o
  -7   9   2        454.75        447.37        13.78 o
  -6   9   2        147.12        146.88        22.25 o
  -5   9   2         95.79         83.62         7.32 o
  -4   9   2         36.89         30.97         5.54 o
  -3   9   2         29.62         28.88        11.61 o
  -2   9   2        521.39        588.30        19.18 o
  -1   9   2        439.74        444.30        11.96 o
   0   9   2         65.05         55.95         9.82 o
   1   9   2         96.56         92.48         9.99 o
  -9  10   2          7.53          2.93        10.84 o
  -8  10   2          1.08          7.92        10.08 o
  -7  10   2         71.57         52.05        11.91 o
  -6  10   2        314.96        321.10        14.06 o
  -5  10   2        453.86        406.52        36.53 o
  -4  10   2        349.31        339.45        12.05 o
  -3  10   2         45.98         31.16         9.02 o
  -2  10   2          5.38         -3.54         8.73 o
  -1  10   2        201.76        197.41        14.24 o
   0  10   2        383.59        377.96        13.99 o
  -7  11   2         71.71         69.20        11.90 o
  -6  11   2          8.05         15.65        13.83 o
  -5  11   2        181.22        157.62        12.88 o
  -4  11   2        425.45        435.80        19.45 o
  -3  11   2        226.20        228.85        12.22 o
   2 -11   3        137.14        150.09        11.11 o
   3 -11   3        213.64        201.90        10.25 o
   4 -11   3         31.30         30.45        11.04 o
   5 -11   3         55.74         50.88        12.01 o
   6 -11   3          3.80          3.51        11.17 o
   7 -11   3        234.57        221.84        11.29 o
   0 -10   3         21.34         11.72        11.90 o
   1 -10   3          6.98         -4.36        15.99 o
   2 -10   3         10.31          7.92         8.49 o
   3 -10   3        186.41        182.14        12.00 o
   4 -10   3        114.94        108.51         8.46 o
   5 -10   3          3.48         15.39         8.70 o
   6 -10   3          1.26          7.86        11.14 o
   7 -10   3          2.92         11.28         9.61 o
   8 -10   3          4.25         -7.72        10.13 o
   9 -10   3         61.40         54.78        10.20 o
  -2  -9   3         37.07         25.60         9.28 o
  -1  -9   3        472.22        465.25        18.08 o
   0  -9   3        232.79        233.11        11.41 o
   1  -9   3         21.17         26.95         8.63 o
   2  -9   3          7.25         13.15         7.41 o
   3  -9   3          0.54         -0.58         7.01 o
   4  -9   3         68.75         67.08         7.89 o
   5  -9   3        132.27        123.29         9.76 o
   6  -9   3         34.40         41.03         7.40 o
   7  -9   3         36.11         31.80         7.90 o
   8  -9   3          9.57         -1.64         9.80 o
   9  -9   3         16.03         20.79         9.88 o
  -3  -8   3        103.53        108.69        16.60 o
  -2  -8   3         19.60         21.79         8.17 o
  -1  -8   3         31.75         33.57         9.22 o
   0  -8   3        358.39        368.02        12.94 o
   1  -8   3        413.45        456.19         9.53 o
   2  -8   3        106.79        109.63        13.14 o
   3  -8   3          2.60          5.86         5.84 o
   4  -8   3         21.26         20.98         4.85 o
   5  -8   3        178.92        187.72         8.58 o
   6  -8   3        760.43        763.28        18.53 o
   7  -8   3        217.21        229.47         8.89 o
   8  -8   3         67.30         71.07         8.15 o
   9  -8   3         27.26         33.13         8.47 o
  10  -8   3          1.17          4.28         9.54 o
  -5  -7   3         89.41         83.50        10.68 o
  -4  -7   3        235.32        245.67        11.18 o
  -3  -7   3        459.10        425.45        12.97 o
  -2  -7   3         57.26         61.15         8.38 o
  -1  -7   3        122.10        113.40         8.18 o
   0  -7   3          2.26          1.59         5.36 o
   1  -7   3        264.60        273.67         9.53 o
   2  -7   3        362.66        369.30        11.33 o
   3  -7   3        368.10        388.06         9.96 o
   4  -7   3         61.17         78.20         5.60 o
   5  -7   3          5.51          6.04         5.70 o
   6  -7   3         20.45         20.47         6.01 o
   7  -7   3        191.15        213.23         9.94 o
   8  -7   3        522.04        530.67        15.11 o
   9  -7   3        273.60        259.28        10.50 o
  10  -7   3          1.75          1.32         9.98 o
  -6  -6   3        141.18        122.98        10.60 o
  -5  -6   3         10.88         13.60         7.34 o
  -4  -6   3          4.32          2.64         7.97 o
  -3  -6   3         81.30         85.85        11.74 o
  -2  -6   3        998.77       1034.04        22.29 o
  -1  -6   3        524.06        549.63        16.58 o
   0  -6   3         64.85         65.68         5.30 o
   1  -6   3          0.56          3.34         5.13 o
   2  -6   3        335.99        341.98        10.45 o
   3  -6   3         40.50         31.74         4.44 o
   4  -6   3        458.11        463.26        13.36 o
   5  -6   3       1013.80       1058.80        20.65 o
   6  -6   3         88.74         87.70         7.75 o
   7  -6   3         81.18         64.81         6.06 o
   8  -6   3         25.06         25.96         7.43 o
   9  -6   3         75.88         87.67         7.47 o
  10  -6   3        349.98        345.22        11.65 o
  -7  -5   3         69.23         68.57         9.60 o
  -6  -5   3        434.03        407.94        15.15 o
  -5  -5   3        757.51        777.14        17.18 o
  -4  -5   3         54.24         54.98         5.72 o
  -3  -5   3          1.44          5.07         5.02 o
  -2  -5   3        327.07        326.48         9.26 o
  -1  -5   3        492.55        546.08        14.53 o
   0  -5   3        988.15       1057.15        29.50 o
   1  -5   3       2612.07       2783.39        53.40 o
   2  -5   3        540.51        608.68        17.74 o
   3  -5   3         14.50         13.89         3.81 o
   4  -5   3        226.59        230.20         8.61 o
   5  -5   3        604.01        654.53        14.03 o
   6  -5   3        920.11        947.57        23.37 o
   7  -5   3        289.78        294.34        10.28 o
   8  -5   3         34.05         31.24         6.87 o
   9  -5   3          0.38          3.60         7.59 o
  10  -5   3         40.64         38.03         8.50 o
  -7  -4   3          1.87         -1.88         8.67 o
  -6  -4   3          2.23         -1.75         6.43 o
  -5  -4   3        262.94        268.48        10.16 o
  -4  -4   3        498.13        494.08        14.49 o
  -3  -4   3        647.22        668.00        16.28 o
  -2  -4   3        584.67        557.18        15.08 o
  -1  -4   3         29.87         19.68         3.73 o
   0  -4   3        303.41        332.13        13.75 o
   1  -4   3       2798.14       2941.86        57.55 o
   2  -4   3       1601.90       1555.55        29.30 o
   3  -4   3        354.08        356.82         9.81 o
   4  -4   3        463.53        458.53        12.84 o
   5  -4   3        376.13        414.12        13.55 o
   6  -4   3        171.19        189.86         7.52 o
   7  -4   3        163.39        175.81         7.91 o
   8  -4   3        175.08        184.10         8.71 o
   9  -4   3        202.60        193.50         9.79 o
  10  -4   3          6.54         11.82         6.97 o
  -8  -3   3        115.16         95.46         9.71 o
  -7  -3   3        527.60        513.37        38.90 o
  -6  -3   3          2.17          3.59         6.16 o
  -5  -3   3        277.35        261.03         8.73 o
  -4  -3   3       1231.71       1239.25        26.13 o
  -3  -3   3       1568.57       1604.14        29.97 o
  -2  -3   3        140.06        178.74         6.41 o
  -1  -3   3        596.93        568.34        15.11 o
   0  -3   3       3470.84       3716.50        94.09 o
   1  -3   3         40.39         34.00         6.05 o
   2  -3   3        357.94        279.13        11.39 o
   3  -3   3        114.88         83.69         4.93 o
   4  -3   3        166.46        160.94         6.66 o
   5  -3   3        508.96        515.50        17.08 o
   6  -3   3         26.50         15.95         6.79 o
   7  -3   3         52.39         37.02        14.63 o
   8  -3   3        444.56        406.78        17.26 o
   9  -3   3        237.69        210.26        13.41 o
  10  -3   3         24.59         25.98         7.10 o
  -9  -2   3          2.66         -3.12         7.55 o
  -8  -2   3        148.39        133.17        13.41 o
  -7  -2   3        784.58        719.72        34.69 o
  -6  -2   3        261.68        274.57        12.44 o
  -5  -2   3         87.31         92.87         7.36 o
  -4  -2   3       1166.72       1207.97        34.78 o
  -3  -2   3       1429.89       1356.20        48.09 o
  -2  -2   3        311.76        282.16         9.59 o
  -1  -2   3       1879.40       1719.61        37.72 o
   0  -2   3       2411.55       2278.75        42.23 o
   1  -2   3         64.10         69.19         5.26 o
   2  -2   3        166.60        146.61         5.17 o
   3  -2   3        394.31        385.23         9.61 o
   4  -2   3        202.54        189.76         6.76 o
   5  -2   3        675.79        650.06        15.85 o
   6  -2   3        483.87        516.84        12.43 o
   7  -2   3          0.83          3.11         5.56 o
   8  -2   3         21.23         12.13         6.69 o
   9  -2   3         89.29         86.39         8.49 o
  10  -2   3        266.67        232.71        17.39 o
  -9  -1   3         28.03         22.89         8.83 o
  -8  -1   3        160.60        160.56         8.67 o
  -7  -1   3         87.92         98.62         6.02 o
  -6  -1   3        320.94        330.33         9.67 o
  -5  -1   3       1941.75       2000.57        43.11 o
  -4  -1   3       1614.97       1658.08        62.68 o
  -3  -1   3        366.84        339.63        14.11 o
  -2  -1   3        185.97        196.21         5.91 o
  -1  -1   3       1072.84       1092.21        20.99 o
   0  -1   3       4305.13       4011.36        68.58 o
   1  -1   3       3079.94       2689.71        71.53 o
   2  -1   3        377.09        349.51        10.16 o
   3  -1   3        743.30        723.62        16.35 o
   4  -1   3        123.43        132.26         7.58 o
   5  -1   3        123.17        126.56         6.25 o
   6  -1   3       1296.30       1344.25        26.44 o
   7  -1   3       1197.67       1241.94        36.93 o
   8  -1   3        141.36        127.92        10.95 o
   9  -1   3         32.37         34.16         6.81 o
 -10   0   3         18.67         21.73        10.35 o
  -9   0   3        919.19        917.10        20.69 o
  -8   0   3        233.37        258.84         9.79 o
  -7   0   3        139.81        120.88         7.23 o
  -6   0   3         59.90         57.79         5.09 o
  -5   0   3        350.63        363.92        10.75 o
  -4   0   3        169.26        181.68         6.05 o
  -3   0   3       1420.58       1256.98        28.73 o
  -2   0   3       1061.99        965.56        19.56 o
  -1   0   3        125.06        121.40         3.93 o
   0   0   3         15.04         16.59         1.86 o
   1   0   3         12.37         10.88         2.54 o
   2   0   3        833.14        774.91        16.17 o
   3   0   3       2793.82       2874.85        59.69 o
   4   0   3        848.82        923.22        19.36 o
   5   0   3         91.29         87.95         6.00 o
   6   0   3        123.48        114.49        12.35 o
   7   0   3        206.40        212.15        17.17 o
   8   0   3        470.83        510.83        12.42 o
   9   0   3        385.28        380.32        15.40 o
 -10   1   3          5.65         17.63        11.04 o
  -9   1   3        145.95        143.15        15.99 o
  -8   1   3        413.16        418.79        12.42 o
  -7   1   3        399.38        466.27        12.54 o
  -6   1   3        302.84        314.68         8.61 o
  -5   1   3         61.33         49.95         6.22 o
  -4   1   3        113.57        127.63         4.71 o
  -3   1   3          9.25         12.20         2.41 o
  -2   1   3        333.47        278.17         6.62 o
  -1   1   3        170.73        129.45         5.08 o
   0   1   3       2811.73       2631.78        50.18 o
   1   1   3       1264.50       1299.51        24.76 o
   2   1   3        556.82        607.76        12.66 o
   3   1   3          7.77          2.52         2.82 o
   4   1   3       2490.68       2742.04        53.57 o
   5   1   3        833.95        898.93        19.81 o
   6   1   3         17.82         13.78         5.74 o
   7   1   3         34.71         33.91         7.40 o
   8   1   3          8.40          7.93         7.06 o
   9   1   3         51.30         40.12         9.15 o
 -10   2   3        425.84        421.20        18.88 o
  -9   2   3         18.72          4.76         6.94 o
  -8   2   3          1.99          6.80         4.96 o
  -7   2   3        176.00        177.24        12.75 o
  -6   2   3        201.09        210.54         6.96 o
  -5   2   3       1396.78       1470.90        28.73 o
  -4   2   3       1757.62       1781.38        43.19 o
  -3   2   3          0.84          2.17         1.58 o
  -2   2   3        200.64        204.99         4.53 o
   0   2   3        922.62        806.67        15.24 o
   1   2   3       4499.52       4448.97        71.83 o
   2   2   3       1392.34       1474.60        28.49 o
   3   2   3          0.60          0.64         3.00 o
   4   2   3        308.53        310.34         8.76 o
   5   2   3        603.39        651.45        15.99 o
   6   2   3        390.74        416.09        12.76 o
   7   2   3        246.17        216.10         9.52 o
   8   2   3          2.90          8.81         7.08 o
 -11   3   3         18.13         20.97        10.82 o
 -10   3   3        168.97        154.35         9.53 o
  -9   3   3        233.29        248.01        15.73 o
  -8   3   3         39.04         37.11         4.73 o
  -7   3   3          6.45         18.56         6.75 o
  -6   3   3          6.62         11.48         3.47 o
  -5   3   3         90.55         96.49         4.95 o
  -4   3   3       1051.56       1034.50        20.33 o
  -3   3   3        930.35        866.28        16.86 o
  -1   3   3        636.27        625.42        12.42 o
   0   3   3        419.32        461.50         9.88 o
   1   3   3        866.85        845.73        16.69 o
   2   3   3       1935.66       2046.56        36.41 o
   3   3   3        469.51        528.98        11.39 o
   4   3   3          0.75          2.34         4.52 o
   5   3   3        138.16        119.85        11.78 o
   6   3   3        245.26        254.41        10.35 o
   7   3   3         88.60         88.27         8.58 o
 -11   4   3         51.22         52.93         9.66 o
 -10   4   3         13.59         15.25         8.15 o
  -9   4   3        247.25        245.74        10.70 o
  -8   4   3        123.34        123.62         7.73 o
  -7   4   3          4.78          4.78         4.02 o
  -6   4   3          7.03          4.68         3.43 o
  -5   4   3          1.26         -1.54         2.42 o
  -4   4   3         21.53         17.33         2.31 o
  -3   4   3        272.74        262.55        10.99 o
  -2   4   3        656.61        590.59        17.17 o
  -1   4   3        569.93        524.78        11.94 o
   0   4   3         25.36         28.69         3.90 o
   1   4   3         61.95         56.73         3.89 o
   2   4   3        463.41        478.84        12.00 o
   3   4   3        384.71        385.51        11.89 o
   4   4   3         74.35         74.34         6.41 o
   5   4   3        160.44        164.76         9.59 o
   6   4   3          8.45          5.06         8.32 o
   7   4   3         50.12         54.09         9.15 o
 -11   5   3         72.25         74.08        10.95 o
 -10   5   3          1.57         -3.44         8.29 o
  -9   5   3          9.58         12.89         6.56 o
  -8   5   3         91.06         91.21         6.35 o
  -7   5   3        887.47        946.25        19.03 o
  -6   5   3        617.89        627.60        13.78 o
  -5   5   3         85.31         89.00         4.24 o
  -4   5   3        139.31        153.21         4.88 o
  -3   5   3          4.89          9.33         2.37 o
  -2   5   3         89.48         89.84         4.12 o
  -1   5   3       1088.78       1081.06        20.35 o
   0   5   3        987.74       1027.22        34.83 o
   1   5   3         40.92         40.60         3.83 o
   2   5   3        213.09        197.06         7.37 o
   3   5   3        126.53        133.08         7.42 o
   4   5   3        348.17        385.51        20.28 o
   5   5   3        652.24        678.61        32.11 o
   6   5   3          4.42          7.68        13.25 o
 -11   6   3        486.34        487.11        14.79 o
 -10   6   3        239.98        230.53        10.95 o
  -9   6   3         75.01         74.10         7.92 o
  -8   6   3         39.05         37.30         6.10 o
  -7   6   3          2.42          5.05         4.60 o
  -6   6   3        351.11        349.95        17.17 o
  -5   6   3       1910.21       1997.49        35.70 o
  -4   6   3       1219.17       1254.58        30.10 o
  -3   6   3        184.48        158.34         5.00 o
  -2   6   3        102.11         94.25         4.51 o
  -1   6   3         51.54         52.41         4.78 o
   0   6   3        942.47        970.70        20.82 o
   1   6   3        937.71        988.59        20.84 o
   2   6   3         26.67         14.82         5.42 o
   3   6   3         22.35         20.84         7.53 o
   4   6   3         18.51         17.62         8.91 o
   5   6   3          6.98          4.34        11.34 o
 -11   7   3         21.08         16.43        10.86 o
 -10   7   3         74.83         73.60         7.83 o
  -9   7   3        361.61        355.43        11.98 o
  -8   7   3        755.62        798.73        17.36 o
  -7   7   3         10.11         11.07         4.97 o
  -6   7   3        166.93        156.33         6.17 o
  -5   7   3          7.22         10.83         3.55 o
  -4   7   3        274.95        300.49         8.92 o
  -3   7   3        587.49        548.94        15.03 o
  -2   7   3        100.28        107.11         5.05 o
  -1   7   3         21.07         16.02         4.09 o
   0   7   3          3.02         -2.72         6.49 o
   1   7   3          5.78          3.11         6.82 o
   2   7   3         38.34         47.18         7.00 o
   3   7   3        513.68        562.98        14.24 o
   4   7   3        162.67        158.27        11.41 o
 -10   8   3         23.95         26.41         9.63 o
  -9   8   3        110.36        121.64         9.32 o
  -8   8   3        142.72        148.93        14.41 o
  -7   8   3        343.74        355.02        16.77 o
  -6   8   3         87.19         91.24         7.44 o
  -5   8   3          3.53          6.81         5.21 o
  -4   8   3          2.93         -1.94         7.14 o
  -3   8   3         91.28         66.73         5.03 o
  -2   8   3         43.98         54.16         5.88 o
  -1   8   3        695.27        708.36        15.50 o
   0   8   3         15.72         11.18         6.42 o
   1   8   3        122.42        110.75         9.43 o
   2   8   3         15.85         12.36         8.25 o
   3   8   3        160.46        132.27        12.63 o
 -10   9   3        325.76        321.42        14.78 o
  -9   9   3         31.54         28.66         7.53 o
  -8   9   3          0.35          7.53         8.17 o
  -7   9   3        140.77        142.93         8.23 o
  -6   9   3        285.27        318.08         9.63 o
  -5   9   3        247.01        237.57        10.03 o
  -4   9   3         84.55         69.30         7.22 o
  -3   9   3         16.68         16.01         6.04 o
  -2   9   3         11.34         10.33         6.21 o
  -1   9   3        321.23        303.25        11.06 o
   0   9   3        309.26        297.46        11.58 o
   1   9   3        102.65         82.43        13.56 o
  -9  10   3        163.70        146.05        14.50 o
  -8  10   3          0.49         -1.86        12.52 o
  -7  10   3         32.38         23.03        10.02 o
  -6  10   3         48.44         53.35         7.22 o
  -5  10   3        409.66        368.42        13.23 o
  -4  10   3        266.59        269.88        14.11 o
  -3  10   3         84.69         72.18         8.00 o
  -2  10   3         17.58          5.90        10.99 o
  -1  10   3          4.12          6.66         7.52 o
  -7  11   3         13.91         11.16        10.13 o
  -6  11   3         21.91         22.90        14.37 o
  -5  11   3         19.24         12.69        14.30 o
  -4  11   3         17.25         -3.16        22.47 o
   3 -11   4        413.62        389.90        11.28 o
   4 -11   4        387.24        369.98        17.39 o
   5 -11   4          8.55         12.92         9.96 o
   6 -11   4         12.35         18.16        11.13 o
   0 -10   4        498.87        505.76        17.04 o
   1 -10   4         44.47         50.90         8.25 o
   2 -10   4         13.98         24.27         9.05 o
   3 -10   4        172.48        181.11         9.72 o
   4 -10   4        275.66        268.72        10.82 o
   5 -10   4        328.65        333.97        11.77 o
   6 -10   4         17.27         14.40        10.54 o
   7 -10   4         24.76         31.21         9.27 o
   8 -10   4         14.40          8.82        10.81 o
  -2  -9   4          0.83          2.97        11.45 o
  -1  -9   4        290.97        272.38         9.97 o
   0  -9   4        335.94        351.71        17.17 o
   1  -9   4        237.79        251.95         9.31 o
   2  -9   4        187.35        201.02         9.79 o
   3  -9   4          4.50          9.95         7.08 o
   4  -9   4          0.63          3.66         7.53 o
   5  -9   4        242.40        229.04        10.27 o
   6  -9   4        516.14        560.52        13.10 o
   7  -9   4         39.39         39.07         8.76 o
   8  -9   4         19.38         28.63        10.63 o
   9  -9   4         34.64         34.10         5.70 o
  -3  -8   4         81.40         81.04        12.13 o
  -2  -8   4         87.83         89.80        14.63 o
  -1  -8   4         16.94         25.51        10.74 o
   0  -8   4         35.24         28.69         7.15 o
   1  -8   4        326.29        326.90        11.22 o
   2  -8   4        395.85        407.08        14.66 o
   3  -8   4        120.86        124.26        12.31 o
   4  -8   4          2.15          4.78        12.88 o
   5  -8   4          6.88          3.47         7.21 o
   6  -8   4        178.62        175.33         8.14 o
   7  -8   4        461.10        480.84        13.52 o
   8  -8   4        276.11        307.79        14.36 o
   9  -8   4        109.70         92.56         8.50 o
  10  -8   4         20.18         22.80         7.03 o
  -4  -7   4          4.98          7.50        10.41 o
  -3  -7   4        395.98        386.77        13.40 o
  -2  -7   4        355.89        434.75        13.04 o
  -1  -7   4          5.68          5.41         5.95 o
   0  -7   4          5.23          7.83         6.36 o
   1  -7   4        103.66         81.85         9.15 o
   2  -7   4          6.65          9.19         6.35 o
   3  -7   4        873.98        929.27        19.94 o
   4  -7   4        275.29        306.94         9.78 o
   5  -7   4          2.94          2.37         9.98 o
   6  -7   4         15.04          7.84         6.68 o
   7  -7   4          1.77         -3.33         7.30 o
   8  -7   4        269.37        287.89        10.28 o
   9  -7   4        577.64        568.58        14.49 o
  10  -7   4        156.39        162.76        11.25 o
  -6  -6   4        394.14        382.72        30.71 o
  -5  -6   4        128.27        134.47        10.29 o
  -4  -6   4          1.42          5.92         6.27 o
  -3  -6   4          0.60          0.79         6.25 o
  -2  -6   4         67.81         81.66         6.46 o
  -1  -6   4        482.23        522.03        16.48 o
   0  -6   4        932.89        984.14        22.64 o
   1  -6   4         40.32         37.02         4.77 o
   2  -6   4        984.64       1013.21        21.30 o
   3  -6   4         14.57         14.78         5.48 o
   4  -6   4       1576.34       1669.30        49.15 o
   5  -6   4        559.24        585.25        14.89 o
   6  -6   4         65.84         73.07         6.75 o
   7  -6   4        110.51        108.32         8.97 o
   8  -6   4          1.05          6.53         8.66 o
   9  -6   4          1.65          1.93         6.88 o
  10  -6   4        242.05        230.80        26.02 o
  -6  -5   4        124.50        119.91         9.38 o
  -5  -5   4        628.96        614.68        15.04 o
  -4  -5   4        549.41        528.65        14.32 o
  -3  -5   4          5.99         10.06         4.85 o
  -2  -5   4          0.57          1.66         4.95 o
  -1  -5   4          7.52         12.40         4.30 o
   0  -5   4        243.96        226.23         8.71 o
   1  -5   4       2526.41       2679.45        53.60 o
   2  -5   4        936.63        961.97        19.49 o
   3  -5   4         30.90         30.01         4.37 o
   4  -5   4        134.36        156.74         6.75 o
   5  -5   4        442.26        456.59        11.48 o
   6  -5   4        376.78        404.10        11.52 o
   7  -5   4        573.81        600.05        14.17 o
   8  -5   4        142.58        141.77         8.51 o
   9  -5   4         24.49         13.87         8.08 o
  10  -5   4         30.74         24.99         9.34 o
  -7  -4   4         13.79         13.12        10.60 o
  -6  -4   4          0.53          0.72         7.36 o
  -5  -4   4          0.90         -0.18         5.93 o
  -4  -4   4         73.49         76.58         6.34 o
  -3  -4   4        600.72        620.22        18.56 o
  -2  -4   4        321.90        328.28        21.95 o
  -1  -4   4          1.10          3.27         3.13 o
   0  -4   4         12.93         16.37         3.31 o
   1  -4   4        285.59        309.29        12.40 o
   2  -4   4        803.06        737.34        16.61 o
   3  -4   4        657.84        673.41        15.94 o
   4  -4   4        326.72        355.36        13.63 o
   5  -4   4        208.68        230.84        10.25 o
   6  -4   4         13.70         13.54         4.34 o
   7  -4   4          9.00          4.84         5.76 o
   8  -4   4        438.78        413.70        15.86 o
   9  -4   4        281.09        253.19        14.72 o
  10  -4   4         11.16          7.70         9.68 o
  -8  -3   4         84.06         83.38         9.55 o
  -7  -3   4        200.94        204.58        10.73 o
  -6  -3   4        219.99        188.95         9.73 o
  -5  -3   4         29.24         16.01        12.18 o
  -4  -3   4          1.02         -5.31         3.88 o
  -3  -3   4         55.72         64.13         6.75 o
  -2  -3   4        549.97        506.92        18.75 o
  -1  -3   4       1336.21       1351.83        39.25 o
   0  -3   4         19.11         30.87         6.57 o
   1  -3   4         19.94         16.96         3.99 o
   2  -3   4        579.96        642.85        20.23 o
   3  -3   4        301.11        300.66         9.88 o
   4  -3   4        320.50        305.26        24.27 o
   5  -3   4        348.71        319.09        33.33 o
   6  -3   4         83.69         55.87        10.73 o
   7  -3   4        123.01        115.96         6.56 o
   8  -3   4        153.44        152.13         7.80 o
   9  -3   4         46.97         38.66         8.08 o
  10  -3   4          1.96         -0.27        12.27 o
  -9  -2   4         10.23          8.99         9.77 o
  -8  -2   4         52.28         52.90         9.66 o
  -7  -2   4        344.79        338.96        10.47 o
  -6  -2   4        281.82        279.36        10.44 o
  -5  -2   4        563.32        569.89        14.21 o
  -4  -2   4       1167.15       1202.07        24.52 o
  -3  -2   4         94.11         95.17         4.72 o
  -2  -2   4         43.36         49.38         3.78 o
  -1  -2   4       6027.15       6361.47       127.08 o
   0  -2   4       4491.27       4409.06        77.59 o
   1  -2   4         33.88         17.54         5.17 o
   2  -2   4         11.06         12.36         3.25 o
   3  -2   4        122.76        117.59         5.64 o
   4  -2   4        573.72        596.67        13.63 o
   5  -2   4        479.46        488.82        12.54 o
   6  -2   4          9.73         10.08         4.05 o
   7  -2   4         40.20         41.05         5.56 o
   8  -2   4        127.57        109.10         8.19 o
   9  -2   4         28.85         27.35         8.86 o
  10  -2   4          5.84         16.40         9.32 o
  -9  -1   4        197.50        187.96        13.40 o
  -8  -1   4        218.51        227.08        12.33 o
  -7  -1   4         33.72         33.41         7.37 o
  -6  -1   4        123.58        124.36         6.50 o
  -5  -1   4       2115.84       2149.32        38.00 o
  -4  -1   4       1466.91       1462.60        29.08 o
  -3  -1   4        557.48        535.75        13.13 o
  -2  -1   4        230.83        253.29         7.13 o
  -1  -1   4        224.25        262.74        10.16 o
   0  -1   4       3181.58       3266.19        80.69 o
   1  -1   4       1247.00       1160.68        24.19 o
   2  -1   4        263.79        213.59         6.97 o
   3  -1   4       1376.72       1397.27        30.40 o
   4  -1   4         18.86         14.95         3.87 o
   5  -1   4        165.79        150.07         6.22 o
   6  -1   4        411.06        433.74        11.74 o
   7  -1   4        491.15        469.86        14.00 o
   8  -1   4        125.18        104.61         8.83 o
   9  -1   4        201.55        189.89         9.98 o
 -10   0   4          3.23         -2.37        10.28 o
  -9   0   4        228.74        242.96         8.27 o
  -8   0   4        573.46        609.72        16.14 o
  -7   0   4        135.52        152.89         8.17 o
  -6   0   4         49.63         58.33         5.17 o
  -5   0   4        159.83        188.83         6.88 o
  -4   0   4        177.97        185.54         5.92 o
  -3   0   4        886.63        886.63        18.45 o
  -2   0   4       1482.54       1431.50        26.78 o
  -1   0   4        235.13        238.66         6.99 o
   0   0   4          0.63          1.10         1.86 o
   1   0   4        639.45        629.61        13.97 o
   2   0   4          2.50          6.32         2.82 o
   3   0   4       1347.27       1321.59        27.68 o
   4   0   4        544.52        583.45        13.16 o
   5   0   4          0.86         -5.15         4.30 o
   6   0   4         45.85         48.58         6.78 o
   7   0   4         28.80         23.13         6.85 o
   8   0   4         14.44         11.22         7.49 o
   9   0   4        291.22        265.65        12.32 o
 -10   1   4        280.89        276.10        13.05 o
  -9   1   4        113.76        119.75        12.66 o
  -8   1   4          1.17          1.23         6.06 o
  -7   1   4        874.61        910.44        20.83 o
  -6   1   4       1969.47       2055.54        38.41 o
  -5   1   4        894.50        979.25        33.77 o
  -4   1   4         20.91         24.16         2.89 o
  -3   1   4         84.21         91.84         3.34 o
  -2   1   4        379.97        387.66         8.81 o
  -1   1   4       3628.66       3501.07        67.33 o
   0   1   4        206.38        166.03         6.02 o
   1   1   4          8.47          5.19         2.25 o
   2   1   4        310.87        336.85         8.64 o
   3   1   4         22.48         31.88         7.80 o
   4   1   4         67.69         76.57         5.57 o
   5   1   4        414.44        421.89        20.24 o
   6   1   4        370.78        390.26        12.28 o
   7   1   4         85.01         80.42         8.80 o
   8   1   4          2.53          3.18        10.94 o
 -10   2   4        938.35        952.07        25.40 o
  -9   2   4        143.15        155.54         8.76 o
  -8   2   4         28.34         31.84         6.13 o
  -7   2   4        293.21        294.60         9.32 o
  -6   2   4        344.67        358.91         9.86 o
  -5   2   4       1015.58       1035.30        20.97 o
  -4   2   4       1580.22       1651.20        31.72 o
  -3   2   4        616.69        597.73        11.55 o
  -2   2   4        506.86        490.50        10.84 o
  -1   2   4        485.48        468.43        14.14 o
   0   2   4        625.08        579.56        11.40 o
   1   2   4       1687.66       1691.53        30.94 o
   2   2   4       1055.29       1120.94        29.31 o
   3   2   4        486.20        517.43        13.30 o
   4   2   4        530.21        552.58        14.76 o
   5   2   4        134.47        127.31         7.22 o
   6   2   4        155.59        150.11         9.26 o
   7   2   4        388.90        434.03        16.73 o
   8   2   4        132.19        122.71        11.04 o
 -11   3   4         13.16         17.70        11.40 o
 -10   3   4        154.55        154.91         9.17 o
  -9   3   4        147.51        161.05         9.02 o
  -8   3   4        172.43        192.75         8.67 o
  -7   3   4        144.15        151.56         6.25 o
  -6   3   4         25.53         24.89         4.27 o
  -5   3   4         18.74         17.70         2.88 o
  -4   3   4        240.40        205.39         5.42 o
  -3   3   4        270.24        250.89         5.26 o
   0   3   4        207.36        206.01         5.96 o
   1   3   4        329.04        346.98         8.46 o
   2   3   4       1196.51       1201.67        23.40 o
   3   3   4        716.27        734.92        26.94 o
   4   3   4        297.52        319.66         8.98 o
   5   3   4        103.90         98.16         8.89 o
   6   3   4          7.01          4.65         7.56 o
   7   3   4         61.28         70.92        10.25 o
 -11   4   4         15.35          3.82         9.38 o
 -10   4   4          3.15         10.04        10.38 o
  -9   4   4         88.38         82.49         7.44 o
  -8   4   4          7.44          0.81         4.97 o
  -7   4   4        182.64        183.02         9.20 o
  -6   4   4        591.37        617.78        17.22 o
  -5   4   4         46.82         40.43         3.83 o
  -4   4   4         53.32         54.44         2.76 o
  -1   4   4        710.60        693.34        17.61 o
   0   4   4        349.58        375.71         8.15 o
   1   4   4          0.51          1.16         2.84 o
   2   4   4         68.95         65.84         4.68 o
   3   4   4        235.27        221.09         8.07 o
   4   4   4        323.94        347.63        11.39 o
   5   4   4        348.22        351.05        12.70 o
   6   4   4          2.80         -6.36         9.33 o
 -11   5   4        141.05        136.35        11.07 o
 -10   5   4         77.55         72.96         9.76 o
  -9   5   4         57.39         57.50         6.65 o
  -8   5   4         27.20         29.69         5.85 o
  -7   5   4         19.80         20.07         4.46 o
  -6   5   4       1725.59       1741.40        33.54 o
  -5   5   4       1451.62       1434.49        27.00 o
  -4   5   4          0.92          4.56         2.04 o
  -1   5   4        618.59        617.26        11.79 o
   0   5   4       1303.42       1334.05        25.23 o
   1   5   4        787.31        851.15        20.55 o
   2   5   4         21.49         19.65         5.69 o
   3   5   4          0.45          1.44         5.95 o
   4   5   4         67.52         64.74         8.21 o
   5   5   4         80.35         85.53        10.08 o
 -11   6   4         63.84         53.32         9.78 o
 -10   6   4        244.25        232.59        11.10 o
  -9   6   4        102.01        105.58         9.85 o
  -8   6   4         67.40         59.93         6.52 o
  -7   6   4          5.06          3.93         4.92 o
  -6   6   4          0.67         -4.40         5.30 o
  -5   6   4        637.60        652.11        16.47 o
  -4   6   4       1309.43       1260.14        25.40 o
  -2   6   4        253.71        247.23         6.09 o
  -1   6   4         25.73         18.16         2.86 o
   0   6   4        127.29        131.96         6.09 o
   1   6   4        618.60        648.18        15.07 o
   2   6   4        233.78        238.92         8.73 o
   3   6   4        278.61        283.63        11.32 o
   4   6   4        136.97        124.74         9.87 o
 -10   7   4        125.23        121.77        10.12 o
  -9   7   4         27.19         37.22         7.61 o
  -8   7   4        696.25        728.83        15.95 o
  -7   7   4        259.04        261.72         8.69 o
  -6   7   4          1.68          4.43         3.52 o
  -5   7   4         13.13          6.53         3.20 o
  -4   7   4          6.08          6.89         2.83 o
  -3   7   4        166.98        152.45         6.00 o
  -2   7   4        408.68        411.97         8.66 o
  -1   7   4        316.51        322.02         8.46 o
   0   7   4          3.72          2.68         5.20 o
   1   7   4        133.18        115.97         7.62 o
   2   7   4         17.50         18.90         7.87 o
   3   7   4        447.85        458.73        15.08 o
 -10   8   4         16.06         11.97        10.81 o
  -9   8   4         90.51         94.20        10.53 o
  -8   8   4         46.73         45.05         5.50 o
  -7   8   4        504.38        497.99        12.31 o
  -6   8   4        229.93        220.75         9.67 o
  -5   8   4        176.05        163.27         5.51 o
  -4   8   4         12.25          8.07         4.91 o
  -3   8   4        177.22        149.29         5.21 o
  -2   8   4         43.05         38.62         4.33 o
  -1   8   4        535.66        577.49        14.24 o
   0   8   4         20.19         26.80         7.15 o
   1   8   4          2.08          4.16         9.13 o
   2   8   4         54.55         44.61        11.32 o
  -9   9   4        104.00        119.23        10.00 o
  -8   9   4          9.77          1.35         8.64 o
  -7   9   4          6.17          6.18         7.38 o
  -6   9   4        107.91        114.07         6.67 o
  -5   9   4        492.19        453.91        20.15 o
  -4   9   4        152.18        139.43         6.66 o
  -3   9   4         87.70         80.37         5.72 o
  -2   9   4         29.97         23.63         5.61 o
  -1   9   4        240.50        248.19        10.39 o
   0   9   4          7.24          2.19        18.57 o
   1   9   4        116.59        128.35        14.53 o
  -8  10   4          5.34         12.38        13.13 o
  -7  10   4         23.84         28.65        10.21 o
  -6  10   4          2.49         10.12         9.02 o
  -5  10   4          0.74          3.13         6.06 o
  -4  10   4         26.73         16.18         8.93 o
  -3  10   4        358.18        328.93        18.75 o
  -2  10   4         74.91         56.11         8.75 o
   4 -11   5        442.11        410.94        17.48 o
   5 -11   5        104.31         81.68        10.77 o
   0 -10   5        213.40        180.06        14.02 o
   1 -10   5         57.52         51.53         8.46 o
   2 -10   5         97.12        107.51        13.53 o
   3 -10   5         17.73         28.25         9.49 o
   4 -10   5         64.99         49.70        10.03 o
   5 -10   5        338.66        336.37        14.98 o
   6 -10   5        159.37        150.63         9.28 o
   7 -10   5         85.96         81.74        10.89 o
   8 -10   5         16.57         17.07        11.61 o
  -2  -9   5          8.04          5.59        10.82 o
  -1  -9   5        309.11        318.74        16.50 o
   0  -9   5        160.98        138.19         9.29 o
   1  -9   5        159.79        146.23         9.99 o
   2  -9   5        669.49        715.54        15.27 o
   3  -9   5        359.23        383.84        11.78 o
   4  -9   5         37.78         43.64         8.69 o
   5  -9   5         30.52         30.76         9.33 o
   6  -9   5        116.80        115.22        10.16 o
   7  -9   5        425.75        426.18        17.43 o
   8  -9   5        245.16        271.42        18.88 o
   9  -9   5         21.20         30.39         8.73 o
  -3  -8   5        118.23         98.92        11.84 o
  -2  -8   5        536.75        569.87        14.15 o
  -1  -8   5         74.43         65.70        10.60 o
   0  -8   5          1.64         -8.46         8.36 o
   1  -8   5        125.59        126.42         8.33 o
   2  -8   5        497.58        529.48        15.20 o
   3  -8   5        841.06        840.08        20.12 o
   4  -8   5         74.24         89.12         7.84 o
   5  -8   5         14.59         12.93         6.25 o
   6  -8   5         82.74         76.33         7.16 o
   7  -8   5         62.57         60.86         9.25 o
   8  -8   5        136.74        133.62        10.19 o
   9  -8   5        541.39        528.40        14.87 o
  -4  -7   5         19.68          7.58        13.54 o
  -3  -7   5        183.37        187.05         9.75 o
  -2  -7   5        611.51        627.02        21.38 o
  -1  -7   5        361.44        360.91        11.53 o
   0  -7   5         99.22        114.34         8.24 o
   1  -7   5          6.68         -0.60         4.98 o
   2  -7   5          3.99          6.41         4.56 o
   3  -7   5        221.10        230.09         9.47 o
   4  -7   5        450.13        493.17        12.99 o
   5  -7   5        285.57        299.34        10.47 o
   6  -7   5         40.63         52.86         7.28 o
   7  -7   5         36.62         31.15        11.96 o
   8  -7   5          1.04          7.76         8.26 o
   9  -7   5        279.60        289.54        10.25 o
  -5  -6   5        165.39        164.56        10.00 o
  -4  -6   5        102.97        108.61         8.42 o
  -3  -6   5         33.78         39.25         7.84 o
  -2  -6   5          9.40          3.48         7.58 o
  -1  -6   5        394.71        397.78        25.67 o
   0  -6   5        912.27        939.56        20.55 o
   1  -6   5        421.04        434.71        13.07 o
   2  -6   5        159.45        153.50         7.14 o
   3  -6   5          2.73          4.41         6.65 o
   4  -6   5         23.20         17.41         5.36 o
   5  -6   5        337.96        359.01        12.43 o
   6  -6   5       1138.10       1148.97        24.68 o
   7  -6   5        462.53        482.52        14.91 o
   8  -6   5          3.95          0.66         7.74 o
   9  -6   5          0.34          2.99         9.94 o
  10  -6   5         81.82         69.95         9.05 o
  -6  -5   5         13.09          8.84         8.27 o
  -5  -5   5        163.40        156.73         8.48 o
  -4  -5   5        907.22        913.02        21.12 o
  -3  -5   5        360.40        368.13        11.58 o
  -2  -5   5         30.35         27.10         6.44 o
  -1  -5   5          9.14          4.80         4.72 o
   0  -5   5          1.86          3.79         3.79 o
   1  -5   5        551.11        612.81        15.92 o
   2  -5   5        854.73        876.15        19.86 o
   3  -5   5        975.66        977.08        23.32 o
   4  -5   5        353.19        403.09        13.62 o
   5  -5   5         37.50         37.17         5.36 o
   6  -5   5         89.65         86.23         6.45 o
   7  -5   5       1410.34       1433.22        38.99 o
   8  -5   5        634.95        620.79        14.81 o
   9  -5   5         92.83         93.68         9.38 o
  10  -5   5         19.40         11.70        10.00 o
  -7  -4   5        198.09        196.34        20.59 o
  -6  -4   5          2.44         10.34        16.74 o
  -5  -4   5         29.31         28.04        11.83 o
  -4  -4   5          8.12         12.95         9.77 o
  -3  -4   5         96.16        118.48         8.85 o
  -2  -4   5        570.51        506.38       202.16 o
  -1  -4   5        235.30        193.84       117.44 o
   0  -4   5        151.81        141.40         8.85 o
   1  -4   5         61.76         51.34         6.13 o
   2  -4   5        271.35        257.14        12.09 o
   3  -4   5        622.65        640.08        21.73 o
   4  -4   5        683.70        725.06        25.58 o
   5  -4   5        311.62        311.54        13.49 o
   6  -4   5          1.68         -6.63         4.74 o
   7  -4   5         38.95         20.21        27.03 o
   8  -4   5        375.25        332.74        15.07 o
   9  -4   5        198.48        200.62        12.01 o
  10  -4   5         72.97         35.00        21.60 o
  -8  -3   5          3.18          5.51         8.98 o
  -7  -3   5        215.46        187.78        10.04 o
  -6  -3   5        747.83        730.95        18.49 o
  -5  -3   5          2.88          4.31         5.81 o
  -4  -3   5         72.75         66.59         5.34 o
  -3  -3   5        133.67        141.85         6.70 o
  -2  -3   5         50.33         60.68         4.70 o
  -1  -3   5        235.59        230.63         7.64 o
   0  -3   5        810.69        787.67        18.07 o
   1  -3   5         25.59         27.69         4.39 o
   2  -3   5         23.23         22.05         4.20 o
   3  -3   5        179.80        176.64         6.18 o
   4  -3   5        407.15        421.06        12.33 o
   5  -3   5        842.80        909.51        24.00 o
   6  -3   5         81.06         78.01         6.24 o
   7  -3   5          3.05         -3.29         6.44 o
   8  -3   5         69.26         66.38         9.64 o
   9  -3   5          0.60         -1.83         8.73 o
  -8  -2   5          8.97          8.03         7.71 o
  -7  -2   5          6.87         -0.81         7.21 o
  -6  -2   5        427.90        412.07        12.59 o
  -5  -2   5        509.44        546.12        17.83 o
  -4  -2   5         83.85         88.41         5.96 o
  -3  -2   5         85.55         80.73         4.77 o
  -2  -2   5        388.86        409.90        11.70 o
  -1  -2   5        393.48        419.12        14.89 o
   0  -2   5       1122.95       1125.19        22.97 o
   1  -2   5       2542.94       2598.91        50.02 o
   2  -2   5        545.20        548.23        13.81 o
   3  -2   5        118.52        116.83         5.81 o
   4  -2   5         89.17         94.63         8.06 o
   5  -2   5         89.87         94.85         6.01 o
   6  -2   5        445.95        466.39        12.54 o
   7  -2   5        788.34        793.31        18.84 o
   8  -2   5         34.40         27.57         8.07 o
   9  -2   5         54.93         48.17         4.90 o
  -9  -1   5        117.12        101.97         8.73 o
  -8  -1   5        172.62        188.05        17.87 o
  -7  -1   5          5.49          4.93         6.43 o
  -6  -1   5         71.25         60.87         5.87 o
  -5  -1   5        134.87        133.53         6.17 o
  -4  -1   5        752.85        779.93        17.75 o
  -3  -1   5       1089.17       1077.95        23.04 o
  -2  -1   5        306.55        290.29        13.27 o
  -1  -1   5          7.21          8.55         2.80 o
   0  -1   5        149.82        155.71         5.91 o
   1  -1   5        496.00        469.94        20.63 o
   2  -1   5        694.24        677.23        15.63 o
   3  -1   5       1926.96       1975.29        37.31 o
   4  -1   5        157.37        176.31         6.69 o
   5  -1   5        351.27        365.77        10.36 o
   6  -1   5          3.21          2.27         4.67 o
   7  -1   5        407.88        422.59        18.18 o
   8  -1   5        215.72        210.48        10.36 o
   9  -1   5        105.30         88.64         9.06 o
  -9   0   5         55.33         56.13        10.86 o
  -8   0   5        579.58        576.50        22.34 o
  -7   0   5        169.29        196.08        10.86 o
  -6   0   5        126.32        122.94         5.74 o
  -5   0   5         44.61         47.90         6.57 o
  -4   0   5         73.47         73.44         4.37 o
  -3   0   5        139.21        142.88         5.10 o
  -2   0   5       1971.61       1973.45        36.66 o
  -1   0   5       1410.31       1348.87        26.63 o
   0   0   5         11.86         14.01         2.91 o
   1   0   5        947.02       1045.05        20.94 o
   2   0   5          0.65          5.39         3.12 o
   3   0   5        350.51        396.04        10.12 o
   4   0   5         12.60         18.03         4.30 o
   5   0   5         36.22         31.06         5.22 o
   6   0   5        222.29        225.54         9.81 o
   7   0   5         26.13         21.81         6.61 o
   8   0   5         27.13         27.09         9.40 o
 -10   1   5        189.54        208.10        10.06 o
  -9   1   5          4.63          3.51         8.59 o
  -8   1   5         44.79         41.10         6.90 o
  -7   1   5        708.40        753.27        17.31 o
  -6   1   5        884.58        948.90        25.05 o
  -5   1   5       1329.43       1417.92        27.06 o
  -4   1   5        623.49        627.72        13.91 o
  -3   1   5         10.71          9.26         2.32 o
  -2   1   5        479.24        535.43        12.96 o
  -1   1   5        762.42        750.78        14.59 o
   0   1   5        107.99        139.95         5.34 o
   1   1   5        765.17        789.66        20.32 o
   2   1   5        846.35        882.70        18.11 o
   3   1   5        268.08        277.78         8.91 o
   4   1   5         54.88         60.21         5.51 o
   5   1   5        424.21        449.62        12.25 o
   6   1   5        295.82        305.65        10.63 o
   7   1   5         66.61         63.22        12.62 o
   8   1   5          7.78          7.40         9.96 o
 -10   2   5        794.65        869.34        34.30 o
  -9   2   5        238.54        248.30        10.31 o
  -8   2   5         59.54         55.13         6.69 o
  -7   2   5        386.61        393.57        17.26 o
  -6   2   5        224.68        236.58         7.22 o
  -5   2   5        265.57        285.70         9.67 o
  -4   2   5        824.78        829.72        15.70 o
  -3   2   5        422.20        373.66         9.68 o
  -2   2   5       1049.24       1084.40        19.51 o
  -1   2   5        412.17        379.00         8.14 o
   0   2   5        391.33        452.59         9.94 o
   1   2   5        446.96        431.37        10.13 o
   2   2   5       1914.54       2028.63        35.63 o
   3   2   5         61.75         64.00         4.58 o
   4   2   5          0.51         -2.79         5.53 o
   5   2   5        201.21        206.95        10.23 o
   6   2   5        133.12        136.92        10.53 o
   7   2   5        168.76        173.36        13.33 o
 -10   3   5         37.70         41.07         9.57 o
  -9   3   5         87.64        100.17         8.46 o
  -8   3   5        358.85        354.65        11.52 o
  -7   3   5        448.02        449.27        18.09 o
  -6   3   5        123.61        131.99         6.13 o
  -5   3   5         46.48         49.64         3.45 o
  -4   3   5         23.55         18.51         2.29 o
  -3   3   5        777.44        718.88        13.09 o
  -1   3   5         10.44         13.93         1.39 o
   0   3   5        165.20        164.95         3.96 o
   1   3   5         38.59         34.05         2.89 o
   2   3   5         84.25         69.44         8.28 o
   3   3   5        465.51        510.94        13.70 o
   4   3   5        298.94        299.64        12.26 o
   5   3   5         43.38         44.36         8.46 o
   6   3   5          2.44          3.02         8.42 o
   7   3   5          6.32          5.78         7.97 o
 -11   4   5        194.07        178.64        11.80 o
 -10   4   5         19.47         17.91         9.72 o
  -9   4   5         74.91         69.44         6.89 o
  -8   4   5        211.23        220.21         8.03 o
  -7   4   5        558.30        575.09        14.15 o
  -6   4   5        395.75        408.47        10.45 o
  -5   4   5          0.96          1.90         3.86 o
  -4   4   5         37.62         36.90         3.24 o
   0   4   5        840.29        823.62        15.50 o
   1   4   5         17.18         17.73         5.21 o
   2   4   5          2.90          1.67         4.12 o
   3   4   5         91.97         86.39         6.10 o
   4   4   5        151.11        135.50         8.27 o
   5   4   5        140.63        140.21        10.01 o
   6   4   5         72.46         90.58        13.69 o
 -11   5   5        308.08        311.23        13.80 o
 -10   5   5        316.24        307.96        16.78 o
  -9   5   5         78.48         76.28         8.92 o
  -8   5   5          3.63         10.39         6.86 o
  -7   5   5        271.09        291.68         7.28 o
  -6   5   5        539.41        591.82        12.45 o
  -5   5   5        224.36        216.62         6.25 o
  -1   5   5         20.81         19.99         2.10 o
   0   5   5       1087.64       1156.56        20.63 o
   1   5   5       1183.57       1170.83        22.73 o
   2   5   5        268.81        242.57        20.94 o
   3   5   5         40.99         37.57         6.60 o
   4   5   5          0.46         -3.50         7.62 o
   5   5   5          2.55          9.94         9.97 o
 -10   6   5         57.84         55.76         8.85 o
  -9   6   5        186.10        196.18        12.66 o
  -8   6   5        378.34        393.24        11.13 o
  -7   6   5         13.68         13.56         4.92 o
  -6   6   5          1.69          4.31         3.85 o
  -5   6   5         97.49         80.41         3.31 o
  -1   6   5         11.32          9.38         3.21 o
   0   6   5          0.69          0.34         4.02 o
   1   6   5        172.92        175.39         7.55 o
   2   6   5        256.81        272.37         9.32 o
   3   6   5        482.59        488.00        14.48 o
   4   6   5         80.14         92.42        11.83 o
 -10   7   5         37.81         44.48        16.96 o
  -9   7   5         23.16         21.90         7.91 o
  -8   7   5        265.72        275.21        10.31 o
  -7   7   5        603.52        614.29        13.81 o
  -6   7   5        190.24        183.29         6.09 o
  -1   7   5        514.73        510.64        11.02 o
   0   7   5         75.06         83.55         6.54 o
   1   7   5          1.81         -0.09         7.90 o
   2   7   5          0.39         15.70         8.36 o
   3   7   5         12.68          9.33        11.73 o
 -10   8   5         38.38         54.89        11.10 o
  -9   8   5        122.82        111.79        10.43 o
  -8   8   5         53.62         38.06         5.95 o
  -7   8   5         50.83         39.86         6.17 o
  -6   8   5        276.08        255.26        13.67 o
  -2   8   5          8.50          3.16         3.51 o
  -1   8   5        279.69        293.49         9.77 o
   0   8   5         95.55         95.57         8.43 o
   1   8   5         90.20         80.17        13.31 o
   2   8   5        112.24         90.19        11.52 o
  -9   9   5        253.16        250.95        21.47 o
  -8   9   5        200.34        193.63        10.00 o
  -7   9   5         25.79         25.69         5.73 o
  -2   9   5        105.66         95.63         5.64 o
  -1   9   5          3.60          2.69        10.32 o
   0   9   5          0.89          1.58        12.01 o
  -8  10   5        126.11        108.95         9.57 o
  -2  10   5        255.05        224.06         8.08 o
   1 -10   6        194.98        187.88         9.75 o
   2 -10   6         42.99         40.02        10.19 o
   3 -10   6          3.38         -3.51        11.36 o
   4 -10   6          4.92          2.57         8.43 o
   5 -10   6         66.15         61.48        14.29 o
   6 -10   6        130.81        125.78         9.34 o
   7 -10   6        183.29        177.39        11.41 o
  -1  -9   6         10.69          8.30        14.37 o
   0  -9   6          3.50          5.14         8.69 o
   1  -9   6        206.40        205.54         9.10 o
   2  -9   6        493.62        518.86        13.29 o
   3  -9   6        211.08        215.55        16.12 o
   4  -9   6         68.14         67.96         9.38 o
   5  -9   6          0.55          6.64         9.46 o
   6  -9   6         71.84         60.35        12.70 o
   7  -9   6        361.17        337.40        12.13 o
   8  -9   6         41.93         28.49         8.60 o
  -3  -8   6         62.10         63.90         8.92 o
  -2  -8   6        314.08        322.50        13.67 o
  -1  -8   6        166.44        172.25        10.25 o
   0  -8   6         20.21         17.30         6.78 o
   1  -8   6          5.25          4.15         7.86 o
   2  -8   6        140.01        137.41         8.29 o
   3  -8   6        547.42        563.41        15.46 o
   4  -8   6        181.55        213.80        11.99 o
   5  -8   6         10.08         14.28         6.16 o
   6  -8   6         19.53         14.93         7.30 o
   7  -8   6          0.42         -1.42         7.24 o
   8  -8   6          0.61          6.76         8.78 o
   9  -8   6        110.71        113.60        10.29 o
  -4  -7   6          9.44          1.08         8.65 o
  -3  -7   6         46.58         42.83         9.94 o
  -2  -7   6        356.57        354.92         9.62 o
  -1  -7   6        333.92        289.52        13.93 o
   0  -7   6        429.69        422.03        12.31 o
   1  -7   6        222.19        279.51        11.81 o
   2  -7   6         23.56         21.86         9.42 o
   3  -7   6          0.65          3.75         6.94 o
   4  -7   6          4.92          3.10         6.08 o
   5  -7   6        516.17        513.78        14.09 o
   6  -7   6        508.45        541.44        16.16 o
   7  -7   6         78.00         76.42         7.90 o
   8  -7   6        148.92        135.41         9.60 o
   9  -7   6         47.23         38.38        11.26 o
  -5  -6   6        207.99        192.30        10.21 o
  -4  -6   6        821.88        853.48        20.38 o
  -3  -6   6        367.45        356.21        11.86 o
  -2  -6   6         34.78         30.40         7.93 o
  -1  -6   6         21.89         23.87         6.16 o
   0  -6   6        290.59        320.98        10.12 o
   1  -6   6       2029.26       2059.38        41.20 o
   2  -6   6       1202.35       1217.20        25.87 o
   3  -6   6         97.56         77.03         9.09 o
   4  -6   6         13.12          7.77         5.79 o
   5  -6   6        204.24        207.95         9.23 o
   6  -6   6        131.05        142.90         7.88 o
   7  -6   6        295.19        287.71        13.25 o
   8  -6   6        282.42        278.43        12.05 o
   9  -6   6          5.25          7.51         9.76 o
  -6  -5   6          8.55         -4.13        14.28 o
  -5  -5   6          0.88         13.31        19.54 o
  -4  -5   6        486.49        512.78        31.81 o
   1  -5   6         83.86         88.31        12.70 o
   2  -5   6       1154.88       1142.26        55.55 o
   3  -5   6        574.94        618.00        31.63 o
   4  -5   6        239.16        237.33        15.11 o
   5  -5   6        106.21        108.67         9.90 o
   6  -5   6          3.32          0.47         7.81 o
   7  -5   6         71.91         82.61        14.01 o
   8  -5   6        374.90        355.10        14.33 o
   9  -5   6        299.90        261.25        11.75 o
  -7  -4   6        348.03        372.00        14.33 o
  -6  -4   6        158.80        142.91         9.29 o
  -5  -4   6         60.29         56.92         7.40 o
  -4  -4   6          3.27          5.26         4.67 o
  -3  -4   6         38.48         29.53         6.54 o
  -2  -4   6        232.53        248.48         9.49 o
  -1  -4   6        590.21        586.63        14.97 o
   0  -4   6        570.84        574.64        15.45 o
   1  -4   6         10.72         14.37         4.75 o
   2  -4   6        121.03        120.64        10.65 o
   3  -4   6        261.53        294.14        10.38 o
   4  -4   6        598.20        625.66        15.59 o
   5  -4   6        342.48        341.39         9.48 o
   6  -4   6        153.79        147.28         7.26 o
   7  -4   6         27.35         25.61         7.15 o
   8  -4   6         12.13          9.18         6.53 o
   9  -4   6         73.66         68.36        10.16 o
  -8  -3   6         15.82         10.82        11.26 o
  -7  -3   6         62.41         54.57         7.28 o
  -6  -3   6        408.81        371.68        11.09 o
  -5  -3   6        446.16        454.14        12.63 o
  -4  -3   6        480.64        466.91        12.69 o
  -3  -3   6         43.76         40.43         4.27 o
  -2  -3   6         62.37         46.45         4.79 o
  -1  -3   6        442.58        446.29        13.10 o
   0  -3   6       1596.92       1718.72        34.73 o
   1  -3   6        325.60        319.76        10.39 o
   2  -3   6        212.24        207.12         9.94 o
   3  -3   6         88.26         95.86         5.42 o
   4  -3   6         51.55         53.13         5.45 o
   5  -3   6        670.77        731.83        25.40 o
   6  -3   6        805.74        836.29        18.93 o
   7  -3   6        198.38        202.40         9.51 o
   8  -3   6          2.02          2.79         8.18 o
   9  -3   6          5.88         -3.43        10.06 o
  -8  -2   6         36.74         38.18         9.26 o
  -7  -2   6         41.47         41.75         6.91 o
  -6  -2   6          8.78          8.38         6.12 o
  -5  -2   6         16.45         16.62         5.39 o
  -4  -2   6       1087.11       1141.87        25.58 o
  -3  -2   6       1303.36       1359.58        27.00 o
  -2  -2   6         87.72        105.87         5.41 o
  -1  -2   6         72.95         79.02         5.15 o
   0  -2   6       1793.45       1976.22        39.13 o
   1  -2   6       2352.54       2529.97        47.97 o
   2  -2   6       1380.96       1446.83        28.56 o
   3  -2   6        791.49        836.51        18.73 o
   4  -2   6         90.89         98.23         7.08 o
   5  -2   6         54.25         58.25         6.22 o
   6  -2   6        480.77        469.36        13.01 o
   7  -2   6        502.23        500.87        13.88 o
   8  -2   6        169.74        177.18        10.24 o
   9  -2   6         78.79         65.63         6.77 o
  -9  -1   6         20.93         33.69         9.53 o
  -8  -1   6        320.57        315.27        11.27 o
  -7  -1   6         60.22         60.78         9.16 o
  -6  -1   6         74.02         65.27         6.16 o
  -5  -1   6         52.98         53.41         4.86 o
  -4  -1   6          1.24          3.52         6.44 o
  -3  -1   6       1020.54       1082.26        21.55 o
  -2  -1   6       1991.63       2038.23        42.92 o
  -1  -1   6          0.97          3.11         3.06 o
   0  -1   6         15.44         15.27         3.11 o
   1  -1   6        221.43        239.96         7.83 o
   2  -1   6        453.93        457.31        11.64 o
   3  -1   6       1769.96       1900.03        42.56 o
   4  -1   6        788.54        802.54        18.52 o
   5  -1   6          1.51          0.09         5.01 o
   6  -1   6         88.33         91.60         7.40 o
   7  -1   6         39.14         31.23         7.85 o
   8  -1   6          1.38          0.96         9.75 o
  -9   0   6         22.37         35.95         9.29 o
  -8   0   6         46.17         39.68         8.09 o
  -7   0   6        256.33        273.87         9.63 o
  -6   0   6        395.68        402.55        11.67 o
  -5   0   6        165.12        169.30         6.86 o
  -4   0   6         28.41         27.96         3.87 o
  -3   0   6         31.04         31.06         3.96 o
  -2   0   6        779.62        830.91        20.36 o
  -1   0   6       2034.05       2117.44        46.01 o
   0   0   6        915.18        925.41        21.47 o
   1   0   6        177.42        165.86         5.30 o
   2   0   6          4.19          2.15         3.84 o
   3   0   6          5.78          8.94         4.27 o
   4   0   6        173.72        190.48         7.26 o
   5   0   6        494.06        532.94        14.09 o
   6   0   6        165.99        177.98        14.10 o
   7   0   6          4.71          4.54         7.12 o
   8   0   6          3.44          6.40         9.63 o
 -10   1   6        128.26        129.78        10.87 o
  -9   1   6        350.21        367.81        11.34 o
  -8   1   6          1.18          5.80         5.23 o
  -7   1   6         75.48         66.99         6.27 o
  -6   1   6        326.58        329.86         9.88 o
  -5   1   6       2013.99       2161.83        45.19 o
  -4   1   6       1359.81       1410.13        29.31 o
  -3   1   6         65.26         64.17         3.40 o
  -2   1   6        135.60        152.33         5.08 o
  -1   1   6        503.09        501.06        11.42 o
   0   1   6        273.98        275.36         7.03 o
   1   1   6       1568.68       1632.84        31.86 o
   2   1   6       1127.97       1178.22        24.50 o
   3   1   6         27.52         21.80         4.37 o
   4   1   6          5.08          7.23         5.38 o
   5   1   6        296.22        299.21        12.05 o
   6   1   6        131.88        131.93         8.12 o
   7   1   6        147.94        135.83        10.14 o
 -10   2   6         43.51         50.45        12.00 o
  -9   2   6        217.19        223.31        17.65 o
  -8   2   6        335.90        367.03        17.09 o
  -7   2   6         84.34         92.91         6.10 o
  -6   2   6         17.62         19.91         4.04 o
  -5   2   6         54.76         51.66         4.30 o
  -4   2   6        742.15        728.08        14.88 o
  -3   2   6        956.00        999.61        21.50 o
  -2   2   6        695.73        709.48        22.91 o
  -1   2   6         66.52         81.48         3.10 o
   0   2   6         10.64         10.62         2.29 o
   1   2   6       1103.20       1161.97        22.24 o
   2   2   6        353.53        382.17        10.09 o
   3   2   6          3.56         -0.08         5.01 o
   4   2   6        372.89        357.92        14.94 o
   5   2   6        308.42        332.03        14.59 o
   6   2   6          1.59          3.61         8.18 o
   7   2   6         51.54         38.03        17.17 o
 -10   3   6          0.39         -5.32         8.97 o
  -9   3   6         19.55         23.80         7.26 o
  -8   3   6        156.93        158.99         7.70 o
  -7   3   6        458.94        464.17        13.24 o
  -6   3   6        177.83        172.33         6.35 o
  -5   3   6         82.94         71.52         3.71 o
  -4   3   6          7.01          3.75         2.50 o
  -3   3   6        420.08        399.79        11.35 o
  -1   3   6          1.19          1.36         1.39 o
   0   3   6         33.42         30.24         3.50 o
   1   3   6          0.62         -2.41         3.16 o
   2   3   6          5.95          3.70         3.71 o
   3   3   6         58.65         61.27         6.17 o
   4   3   6        154.67        167.60         8.00 o
   5   3   6        309.04        309.95        14.06 o
   6   3   6         48.95         51.08         9.23 o
 -10   4   6         79.47         81.17        10.36 o
  -9   4   6         34.45         35.88         8.30 o
  -8   4   6         93.59         85.03         6.52 o
  -7   4   6        363.34        359.81        10.53 o
  -6   4   6        542.52        566.65        12.22 o
  -5   4   6         52.59         57.09         3.81 o
  -4   4   6         68.01         72.20         3.81 o
   0   4   6       1204.08       1283.31        43.80 o
   1   4   6         44.14         44.19         4.46 o
   2   4   6         16.60         10.62         4.60 o
   3   4   6         55.39         54.37         6.60 o
   4   4   6         17.51         13.84         9.52 o
   5   4   6        126.46        127.04        16.82 o
 -10   5   6        281.67        276.09        13.16 o
  -9   5   6        271.45        289.14        11.37 o
  -8   5   6        272.78        286.40        11.75 o
  -7   5   6          7.48          6.06         4.76 o
  -6   5   6         65.57         55.83         4.04 o
  -5   5   6        805.39        807.60        16.24 o
   0   5   6        181.56        198.35         7.36 o
   1   5   6        226.14        234.04         8.02 o
   2   5   6        394.31        423.34        13.71 o
   3   5   6        333.43        370.26        18.75 o
   4   5   6         20.22         14.03        11.37 o
   5   5   6          8.49          0.52         9.77 o
 -10   6   6          0.92          4.60         8.93 o
  -9   6   6         78.14         76.92        13.45 o
  -8   6   6        585.39        603.43        13.74 o
  -7   6   6         77.53         85.59         4.52 o
  -6   6   6        183.02        181.70         5.62 o
   0   6   6         20.21         17.18         6.96 o
   1   6   6          4.48          5.91         6.79 o
   2   6   6         13.39         10.81         8.84 o
   3   6   6        142.00        149.10        11.37 o
   4   6   6        192.96        169.93        13.40 o
 -10   7   6          0.37          6.37         9.83 o
  -9   7   6          0.30          0.40         8.58 o
  -8   7   6         25.20         40.22         8.59 o
  -7   7   6         61.58         61.24         4.84 o
  -1   7   6        198.85        183.52         4.69 o
   0   7   6        208.95        209.95        21.60 o
   1   7   6         72.19         72.98        17.35 o
   2   7   6          2.90         17.61        27.95 o
  -9   8   6        206.45        205.93        12.01 o
  -8   8   6          3.56          9.01         7.06 o
  -7   8   6         58.67         52.10         5.26 o
  -1   8   6         31.14         24.45         5.75 o
   0   8   6         61.97         39.86         9.37 o
   1   8   6        194.39        183.04        16.55 o
  -8   9   6         98.32         82.66         8.33 o
   2 -10   7        158.44        160.73        13.50 o
   3 -10   7         49.01         41.73        10.02 o
   4 -10   7          2.42         -5.94        10.60 o
   5 -10   7         31.28          9.97         7.84 o
   6 -10   7        103.09         94.00        13.60 o
  -1  -9   7          4.66         -5.02        10.87 o
   0  -9   7         66.39         60.07         9.52 o
   1  -9   7          4.68          2.97         7.71 o
   2  -9   7          2.90          0.25         9.11 o
   3  -9   7        227.73        232.18         9.49 o
   4  -9   7        245.18        268.12        19.84 o
   5  -9   7         26.50         16.67         9.86 o
   6  -9   7         25.43         26.48         8.89 o
   7  -9   7         59.25         58.82        10.92 o
  -2  -8   7         88.35         77.92        12.61 o
  -1  -8   7         35.00         27.10         7.70 o
   0  -8   7         36.33         35.88         7.41 o
   1  -8   7         41.40         43.78         8.34 o
   2  -8   7          0.87          2.83         6.75 o
   3  -8   7         49.82         40.55         8.89 o
   4  -8   7        180.44        204.34         9.16 o
   5  -8   7        140.28        133.68         9.18 o
   6  -8   7        174.21        170.19         9.20 o
   7  -8   7          5.46          3.21         9.58 o
   8  -8   7         99.35         96.26        11.85 o
  -4  -7   7         17.91         11.18         8.72 o
  -3  -7   7          7.64          3.38         8.29 o
  -2  -7   7         10.77         12.03         7.09 o
  -1  -7   7         95.72         84.77        13.36 o
   0  -7   7        344.36        365.88        11.34 o
   1  -7   7        372.61        389.46        14.18 o
   2  -7   7        129.90        128.61         8.32 o
   3  -7   7         13.53         13.74         6.28 o
   4  -7   7          2.22          1.36         8.59 o
   5  -7   7        250.38        254.85        10.50 o
   6  -7   7        239.02        230.06        10.90 o
   7  -7   7         22.02         25.10        10.94 o
   8  -7   7          1.51         -4.92        10.08 o
  -5  -6   7        149.20        163.22        22.82 o
  -4  -6   7        199.86        182.08        11.38 o
  -3  -6   7        342.62        321.88        17.26 o
  -2  -6   7        243.16        233.11        13.79 o
  -1  -6   7          2.92         12.04         8.30 o
   0  -6   7          3.41         15.77         9.15 o
   1  -6   7        645.18        648.06        38.37 o
   2  -6   7        790.63        777.80        46.78 o
   3  -6   7        124.72        126.16        17.87 o
   8  -6   7        436.92        400.11        27.33 o
   9  -6   7         62.20         45.48        15.03 o
  -6  -5   7          0.63          5.27         9.73 o
  -5  -5   7          0.48          7.30         8.50 o
  -4  -5   7         87.07         87.59         8.40 o
  -3  -5   7        238.31        207.76        11.13 o
  -2  -5   7        542.01        529.10        14.74 o
  -1  -5   7        344.29        404.37        12.07 o
   0  -5   7        108.56        108.06        15.90 o
   1  -5   7         81.30         69.29         6.19 o
   2  -5   7        154.47        126.54         8.56 o
   3  -5   7          1.42          2.43         6.20 o
   4  -5   7       1555.98       1621.52        31.71 o
   5  -5   7        287.03        303.38        10.77 o
   6  -5   7        379.99        368.14        11.42 o
   7  -5   7          5.61          8.87         8.02 o
   8  -5   7        221.79        203.65        10.93 o
   9  -5   7        103.92        103.95        10.45 o
  -7  -4   7        171.14        157.39        11.70 o
  -6  -4   7        353.95        337.64        12.28 o
  -5  -4   7        345.43        333.79        11.77 o
  -4  -4   7        212.15        193.45        10.87 o
  -3  -4   7         25.41         20.47         6.07 o
  -2  -4   7          9.62         10.16         4.92 o
  -1  -4   7        378.99        406.34        11.51 o
   0  -4   7       1349.56       1422.71        30.58 o
   1  -4   7         82.45         83.85         6.12 o
   2  -4   7         58.52         62.25         7.11 o
   3  -4   7         18.57         18.94         4.86 o
   4  -4   7         10.42         14.85         5.07 o
   5  -4   7        313.89        319.42        12.40 o
   6  -4   7        217.03        231.93        11.63 o
   7  -4   7          1.11          0.63         7.09 o
   8  -4   7          0.32         -5.29        11.52 o
   9  -4   7          9.75          8.45         9.35 o
  -7  -3   7         19.71         12.84         7.46 o
  -6  -3   7        178.01        177.12        11.04 o
  -5  -3   7        700.51        738.77        18.70 o
  -4  -3   7       1166.50       1209.69        29.22 o
  -3  -3   7        404.11        431.42        11.51 o
  -2  -3   7         15.70          8.97         4.37 o
  -1  -3   7        145.85        165.67         8.85 o
   0  -3   7        884.23        974.06        21.15 o
   1  -3   7        142.82        152.75         7.46 o
   2  -3   7        467.96        486.34        13.69 o
   3  -3   7        394.06        427.21        10.99 o
   4  -3   7         29.11         25.32         5.29 o
   5  -3   7         16.27         12.22         5.20 o
   6  -3   7        579.67        559.11        17.27 o
   7  -3   7        242.96        254.37        10.20 o
   8  -3   7         58.58         62.92         8.06 o
   9  -3   7         15.57         17.49        12.88 o
  -8  -2   7        292.49        299.73        12.26 o
  -7  -2   7         59.91         47.80         8.40 o
  -6  -2   7          0.50         -2.48         6.38 o
  -5  -2   7        313.50        326.68        10.10 o
  -4  -2   7        582.28        612.12        16.26 o
  -3  -2   7        127.58        142.27         7.36 o
  -2  -2   7        471.53        471.74        14.06 o
  -1  -2   7        698.33        723.38        15.89 o
   0  -2   7         54.30         45.06         7.97 o
   1  -2   7          3.16          3.94         4.98 o
   2  -2   7       1440.63       1599.74        49.42 o
   3  -2   7       1466.64       1543.27        31.65 o
   4  -2   7        172.00        172.59         8.89 o
   5  -2   7          4.20         -1.38         6.00 o
   6  -2   7         66.29         69.19         7.12 o
   7  -2   7        136.35        121.99        10.34 o
   8  -2   7        159.55        149.83        16.30 o
  -9  -1   7         18.37         14.18        10.71 o
  -8  -1   7        264.16        259.50        14.10 o
  -7  -1   7        317.45        322.26        11.30 o
  -6  -1   7         98.96         99.03         6.82 o
  -5  -1   7         15.62         12.83         4.97 o
  -4  -1   7         39.27         39.21         6.13 o
  -3  -1   7          7.83          3.46         4.72 o
  -2  -1   7        724.98        785.11        17.28 o
  -1  -1   7       1046.20       1130.99        22.27 o
   0  -1   7        361.70        380.60        11.18 o
   1  -1   7          4.14          4.29         5.39 o
   2  -1   7         45.91         46.34         4.46 o
   3  -1   7        385.50        415.73        11.09 o
   4  -1   7       1128.75       1173.95        22.89 o
   5  -1   7        447.94        446.85        13.68 o
   6  -1   7         21.87         19.43         7.89 o
   7  -1   7         57.82         60.85         8.09 o
   8  -1   7          0.38          5.89         8.90 o
  -9   0   7          7.97          3.28        10.19 o
  -8   0   7          1.96         -1.57         7.40 o
  -7   0   7         26.24         28.79         7.19 o
  -6   0   7        689.13        697.66        22.61 o
  -5   0   7       1258.98       1322.16        27.94 o
  -4   0   7        106.36        104.99         5.63 o
  -3   0   7         42.04         41.81         4.09 o
  -2   0   7         64.27         75.77         4.37 o
  -1   0   7        562.01        616.87        13.47 o
   0   0   7       2078.69       2187.14        37.75 o
   1   0   7       1578.54       1725.04        32.17 o
   2   0   7         77.37         71.87         5.20 o
   3   0   7         19.06         19.44         4.89 o
   4   0   7         62.27         53.44         5.73 o
   5   0   7        238.40        233.74         9.97 o
   6   0   7        257.45        257.18        10.75 o
   7   0   7         68.51         69.30        10.56 o
   8   0   7          2.70         -1.38        10.57 o
  -9   1   7        334.66        357.50        11.51 o
  -8   1   7          0.87         -1.10         7.22 o
  -7   1   7          7.13         12.81         5.57 o
  -6   1   7         20.34         16.66         4.85 o
  -5   1   7        273.64        271.99         8.47 o
  -4   1   7       1883.09       1967.02        36.99 o
  -3   1   7       1461.59       1528.96        27.75 o
  -2   1   7        349.63        381.65        10.05 o
  -1   1   7        150.53        153.36         5.31 o
   0   1   7        180.50        174.38         6.07 o
   1   1   7       1204.03       1274.71        29.98 o
   2   1   7       1299.97       1404.81        32.14 o
   3   1   7        194.55        208.94         7.90 o
   4   1   7        135.62        133.23         7.38 o
   5   1   7         28.15         30.53         7.89 o
   6   1   7          2.09         -2.28         7.88 o
   7   1   7        229.24        221.55        11.68 o
 -10   2   7          2.80         -0.47        10.04 o
  -9   2   7        190.69        201.82        10.53 o
  -8   2   7         42.93         52.65         7.20 o
  -7   2   7        132.47        137.64         7.32 o
  -6   2   7        170.75        184.88         9.55 o
  -5   2   7          0.59          0.70         3.79 o
  -4   2   7         30.84         36.78         3.51 o
  -3   2   7        651.36        669.48        13.85 o
  -2   2   7        866.58        867.54        16.63 o
  -1   2   7        719.81        719.18        15.17 o
   0   2   7        126.37        148.54         6.14 o
   1   2   7          1.67         -0.80         4.50 o
   2   2   7        109.65        106.38         7.27 o
   3   2   7        516.41        544.35        13.88 o
   4   2   7        350.14        371.40        12.40 o
   5   2   7         29.61         26.55         7.88 o
   6   2   7          0.35         -0.34         9.66 o
 -10   3   7          5.84         14.43         9.79 o
  -9   3   7          8.53         11.55         9.07 o
  -8   3   7         13.43          7.38         6.62 o
  -7   3   7        300.48        297.64         9.29 o
  -6   3   7        678.41        730.33        15.30 o
  -5   3   7        113.15        117.91         5.13 o
  -4   3   7          0.51          2.76         3.30 o
  -3   3   7        188.26        222.05         6.17 o
  -2   3   7        140.45        133.33         3.37 o
  -1   3   7        161.69        150.15         4.24 o
   0   3   7        760.18        762.52        16.00 o
   1   3   7         25.43         27.90         3.68 o
   2   3   7        176.76        162.26         6.96 o
   3   3   7         28.32         30.88         6.85 o
   4   3   7        339.73        301.21        11.56 o
   5   3   7        192.70        165.15        16.78 o
   6   3   7         41.99         34.15        16.82 o
 -10   4   7        191.17        198.59        10.98 o
  -9   4   7        103.29        115.19        11.95 o
  -8   4   7         11.73         12.75         6.84 o
  -7   4   7         71.68         69.66         6.22 o
  -6   4   7        505.79        548.82        12.91 o
  -5   4   7        703.77        724.84        13.84 o
  -4   4   7        570.85        531.11         9.20 o
   0   4   7        719.71        764.62        14.65 o
   1   4   7        246.93        304.09        20.24 o
   2   4   7        124.52        137.47        12.09 o
   3   4   7         46.51         47.93         8.16 o
   4   4   7          5.64          6.50         7.99 o
   5   4   7         89.95         87.16        14.70 o
 -10   5   7         59.67         50.67        24.18 o
  -9   5   7        269.20        274.59        15.59 o
  -8   5   7        349.00        377.68        13.89 o
  -7   5   7          1.58          3.29         6.40 o
  -6   5   7         39.81         34.34         4.56 o
   0   5   7          4.25          2.93         4.47 o
   1   5   7         88.15         78.56         5.85 o
   2   5   7        382.12        412.97        12.53 o
   3   5   7        428.25        473.22        14.67 o
   4   5   7        178.87        165.15        14.94 o
 -10   6   7         47.90         25.35        14.31 o
  -9   6   7          9.92          0.07         9.16 o
  -8   6   7        372.80        378.05        10.99 o
  -7   6   7          9.78          9.43         4.96 o
   0   6   7          1.85          4.04         4.50 o
   1   6   7          2.73         -0.36         6.47 o
   2   6   7         11.28         12.06         8.92 o
   3   6   7        111.03        115.61        12.64 o
  -9   7   7          6.53          2.94        10.78 o
  -8   7   7         69.86         61.73         7.13 o
  -7   7   7          0.78         -3.24         4.99 o
   0   7   7        176.67        173.59         8.82 o
   1   7   7        115.69        103.35        10.10 o
   2   7   7         53.54         71.31        12.97 o
  -9   8   7        147.80        119.21         8.29 o
   0   8   7         38.21         21.23        11.12 o
   0  -9   8          9.98          6.57        11.15 o
   1  -9   8          6.07          2.96        10.06 o
   2  -9   8        165.76        180.01        10.59 o
   3  -9   8        111.45        101.47        10.43 o
   4  -9   8         68.45         58.10        10.07 o
   5  -9   8        132.52        127.04         9.79 o
   6  -9   8         52.11         27.05        19.67 o
  -2  -8   8         13.76         11.85        15.24 o
  -1  -8   8         92.12         89.20        12.40 o
   0  -8   8        185.62        192.15        10.75 o
   1  -8   8         10.59         12.08         9.12 o
   2  -8   8         15.50          8.55         9.31 o
   3  -8   8         96.96         80.42         7.21 o
   4  -8   8        227.44        227.07        21.47 o
   5  -8   8        153.18        145.81        17.92 o
   6  -8   8        155.32        149.72        10.22 o
   7  -8   8         33.78         21.73         8.32 o
  -3  -7   8         17.42          8.15        13.97 o
  -2  -7   8          8.29         -0.37        14.50 o
  -1  -7   8          9.73          3.01         9.04 o
   0  -7   8        164.87        138.86        14.98 o
   1  -7   8        385.64        375.19        13.53 o
   2  -7   8        217.32        203.00         9.84 o
   3  -7   8        105.57        106.11        10.23 o
   4  -7   8         43.56         34.55         6.67 o
   5  -7   8         44.87         40.68         8.54 o
   6  -7   8        198.83        170.37        15.86 o
   7  -7   8        279.66        278.62        18.12 o
   8  -7   8        103.20         90.37        16.02 o
  -4  -6   8         64.58         60.38        10.84 o
  -3  -6   8        299.49        288.23        19.27 o
  -2  -6   8        155.00        136.21         9.22 o
  -1  -6   8         51.00         45.68         8.27 o
   0  -6   8          1.52          7.77         6.32 o
   1  -6   8         73.29         65.89         6.73 o
   2  -6   8        396.99        408.77        12.81 o
   3  -6   8        397.26        394.88        12.30 o
   4  -6   8        478.33        509.61        14.21 o
   5  -6   8         74.14         66.59         8.46 o
   6  -6   8         45.52         42.92         8.58 o
   7  -6   8         69.52         69.67         9.75 o
   8  -6   8        291.81        280.80        11.78 o
  -5  -5   8          1.01        -13.37         8.92 o
  -4  -5   8         71.15         73.56        21.16 o
  -3  -5   8          8.31         10.06         6.72 o
  -2  -5   8        240.75        258.61         9.53 o
  -1  -5   8        331.81        331.22        10.89 o
   0  -5   8        290.03        277.10        10.42 o
   1  -5   8         17.12         18.62         5.77 o
   2  -5   8         49.14         45.13         8.26 o
   3  -5   8         74.23         78.57         6.61 o
   4  -5   8        329.29        341.15        10.96 o
   5  -5   8         76.74         69.10         7.93 o
   6  -5   8         31.10         36.76         9.02 o
   7  -5   8         32.08         36.04         9.31 o
   8  -5   8          1.42          4.00         6.97 o
  -6  -4   8        100.84         80.63        10.14 o
  -5  -4   8        267.91        263.13        11.40 o
  -4  -4   8        300.43        284.35        10.97 o
  -3  -4   8         84.17         75.18         5.46 o
  -2  -4   8         16.78          9.59         5.81 o
  -1  -4   8         41.23         50.16         6.12 o
   0  -4   8        786.85        792.73        19.20 o
   1  -4   8        235.60        237.26         9.61 o
   2  -4   8          1.59         -2.35        10.47 o
   3  -4   8         55.64         43.76         6.28 o
   4  -4   8         15.39         14.19         6.38 o
   5  -4   8         11.18          9.48         7.06 o
   6  -4   8         53.35         52.50        12.48 o
   7  -4   8        245.66        245.41        11.32 o
   8  -4   8         66.01         81.90        10.84 o
  -7  -3   8         14.17          7.56         8.73 o
  -6  -3   8         27.65         25.88         7.36 o
  -5  -3   8        154.09        165.84         8.09 o
  -4  -3   8        589.22        584.48        14.38 o
  -3  -3   8        411.08        423.88        35.61 o
  -2  -3   8        101.99         99.39         6.38 o
  -1  -3   8        312.82        294.25         9.40 o
   0  -3   8         23.59         29.22         5.14 o
   1  -3   8         13.09         11.03         5.78 o
   2  -3   8        671.92        701.52        17.77 o
   3  -3   8        579.81        584.24        13.41 o
   4  -3   8         13.39          7.57         4.99 o
   5  -3   8          2.60         -3.20         4.89 o
   6  -3   8         70.41         66.50        10.08 o
   7  -3   8        151.26        134.70         9.10 o
   8  -3   8        304.99        281.70        16.73 o
  -8  -2   8        274.37        286.24        13.10 o
  -7  -2   8        120.37        103.64         9.35 o
  -6  -2   8         98.97        101.88         8.43 o
  -5  -2   8         97.37        103.70         7.69 o
  -4  -2   8          7.81          1.30         5.77 o
  -3  -2   8         44.62         60.09         6.45 o
  -2  -2   8       1029.23       1110.71        23.73 o
  -1  -2   8        245.36        254.34        12.27 o
   0  -2   8        212.17        222.41         8.39 o
   1  -2   8         25.72         23.68         4.54 o
   2  -2   8        119.08        125.34         6.98 o
   3  -2   8        323.10        343.95         9.53 o
   4  -2   8        272.11        280.28        10.68 o
   5  -2   8         78.99         78.82         7.25 o
   6  -2   8         10.89         20.86        10.95 o
   7  -2   8          4.94          9.39         8.89 o
   8  -2   8         58.14         51.44        10.56 o
  -8  -1   8         45.11         48.61         7.46 o
  -7  -1   8        102.08         86.51         8.20 o
  -6  -1   8        611.99        614.19        17.13 o
  -5  -1   8        693.62        726.41        17.80 o
  -4  -1   8        248.49        257.03         8.42 o
  -3  -1   8        478.87        482.73        13.03 o
  -2  -1   8        753.72        812.56        20.53 o
  -1  -1   8        517.41        561.10        13.32 o
   0  -1   8          2.53         -2.11         4.64 o
   1  -1   8        103.22         98.46         7.14 o
   2  -1   8          0.41         -1.98         5.21 o
   3  -1   8         58.81         50.37         6.06 o
   4  -1   8         82.62         87.19         6.81 o
   5  -1   8        313.82        303.45        10.99 o
   6  -1   8        229.12        260.15        11.93 o
   7  -1   8         29.55         26.06        10.31 o
  -9   0   8        223.78        218.18        13.67 o
  -8   0   8          1.38         -1.70         8.27 o
  -7   0   8         15.33         13.63         7.26 o
  -6   0   8        327.02        332.87        11.11 o
  -5   0   8        482.30        514.02        12.14 o
  -4   0   8        552.69        595.85        23.48 o
  -3   0   8        285.61        291.53        10.03 o
  -2   0   8         12.87          8.74         3.83 o
  -1   0   8         15.79         11.92         4.16 o
   0   0   8        295.30        316.14         9.04 o
   1   0   8       1091.86       1130.47        24.06 o
   2   0   8        704.37        745.64        17.13 o
   3   0   8         26.30         30.13         4.83 o
   4   0   8          1.95         -1.79         6.19 o
   5   0   8         22.95         14.61         7.69 o
   6   0   8         60.60         60.61        16.07 o
   7   0   8        142.60        160.15        11.92 o
  -9   1   8        208.03        223.71        10.99 o
  -8   1   8        328.65        362.73        12.65 o
  -7   1   8        270.33        296.36        17.61 o
  -6   1   8         16.04         15.90         5.56 o
  -5   1   8         60.45         55.98         5.87 o
  -4   1   8        451.47        464.49        11.97 o
  -3   1   8       1309.29       1348.14        25.43 o
  -2   1   8        610.99        634.29        13.85 o
  -1   1   8        245.03        256.32         8.02 o
   0   1   8          1.03          4.68         3.64 o
   1   1   8         31.49         33.21         6.66 o
   2   1   8        679.04        683.76        17.29 o
   3   1   8        717.42        735.80        17.52 o
   4   1   8        165.42        185.71         8.86 o
   5   1   8          0.55          0.03         8.44 o
   6   1   8          2.51         10.92         9.64 o
  -9   2   8        152.01        149.03         9.83 o
  -8   2   8         39.18         43.30         8.26 o
  -7   2   8       1136.12       1223.57        24.33 o
  -6   2   8        181.13        198.24         9.42 o
  -5   2   8         85.63         77.99         5.04 o
  -4   2   8         10.79         14.06         4.23 o
  -3   2   8        123.77        118.08         6.17 o
  -2   2   8        392.75        386.28        11.31 o
  -1   2   8        876.70        888.03        19.00 o
   0   2   8        160.29        162.08         5.70 o
   1   2   8          3.04          4.04         4.20 o
   2   2   8         12.89          9.66         5.45 o
   3   2   8         79.69         68.67         6.62 o
   4   2   8        107.26        116.56        10.16 o
   5   2   8         81.93         88.00         9.60 o
   6   2   8         13.12         12.63         9.85 o
  -9   3   8         10.44         12.24        10.26 o
  -8   3   8          6.07          2.52         7.81 o
  -7   3   8         76.79         77.00         6.45 o
  -6   3   8        910.51        996.74        18.60 o
  -5   3   8        566.10        585.69        13.18 o
  -4   3   8         89.99         97.49         4.86 o
  -3   3   8         74.33         64.98         3.21 o
  -2   3   8         41.89         33.07         2.87 o
  -1   3   8        391.94        380.09        13.05 o
   0   3   8        645.52        656.32        14.15 o
   1   3   8         29.73         34.10         5.30 o
   2   3   8         15.16         12.91         8.28 o
   3   3   8         39.25         35.69         7.08 o
   4   3   8         36.98         46.47         8.74 o
   5   3   8         11.88          6.79        11.31 o
 -10   4   8        189.96        201.75        12.75 o
  -9   4   8        306.28        335.49        30.66 o
  -8   4   8        137.06        141.97         8.82 o
  -7   4   8         15.73         16.06         6.24 o
  -6   4   8        194.93        210.81         7.50 o
  -5   4   8        640.21        637.53        12.53 o
   0   4   8        185.80        185.28         6.46 o
   1   4   8        425.44        448.20        10.82 o
   2   4   8        196.63        216.91         9.74 o
   3   4   8        125.98        119.96         9.21 o
   4   4   8         15.63          7.74        10.39 o
  -9   5   8        183.99        199.95        13.07 o
  -8   5   8        619.87        619.91        30.93 o
  -7   5   8        277.56        285.78        11.06 o
  -6   5   8          1.64         -0.13         4.27 o
   0   5   8         16.93         13.63         5.46 o
   1   5   8          4.54          2.96         5.47 o
   2   5   8         63.72         70.29         9.35 o
   3   5   8        208.58        196.60        14.77 o
  -9   6   8         15.33         12.02         8.06 o
  -8   6   8         76.93         85.40         8.58 o
  -7   6   8        351.67        335.43         8.28 o
   0   6   8        105.64        105.61         5.30 o
   1   6   8        119.20        116.66         9.15 o
   2   6   8          0.38         10.14        13.07 o
  -9   7   8        156.64        124.25        11.47 o
  -8   7   8          2.38         -8.97         9.47 o
   1   7   8        197.71        159.61        17.57 o
   2  -9   9         28.99         21.89        11.27 o
   3  -9   9          6.24          1.08         9.30 o
   4  -9   9         80.46         81.03         9.45 o
  -1  -8   9         26.67         23.63         9.92 o
   0  -8   9         19.40         10.41        10.88 o
   1  -8   9        280.56        244.00        15.95 o
   2  -8   9         64.02         48.41        11.57 o
   3  -8   9         19.40         12.16         7.45 o
   4  -8   9         12.84          3.98         5.31 o
   5  -8   9        140.04        131.59        13.49 o
   6  -8   9        163.77        145.08        14.46 o
  -2  -7   9          7.78          1.98        15.07 o
  -1  -7   9          0.51          1.03         6.54 o
   0  -7   9        147.85        134.64        22.91 o
   1  -7   9        179.11        195.06        13.01 o
   2  -7   9        252.36        223.67        10.59 o
   3  -7   9        316.24        328.44        14.02 o
   4  -7   9         53.51         48.01         7.25 o
   5  -7   9          8.33          3.77         7.00 o
   6  -7   9         65.76         55.40         8.23 o
   7  -7   9        239.11        220.17        25.23 o
  -4  -6   9         66.78         46.82        11.09 o
  -3  -6   9         97.91         97.02        11.83 o
  -2  -6   9        154.61        134.01         7.71 o
  -1  -6   9        237.06        228.73         9.68 o
   0  -6   9         20.36         17.34         6.35 o
   1  -6   9          1.28        -11.44         7.63 o
   2  -6   9        184.57        174.76        10.31 o
   3  -6   9        413.77        429.49        16.05 o
   4  -6   9        364.15        380.79        11.52 o
   5  -6   9        165.57        154.85        10.22 o
   6  -6   9         48.28         49.79         8.45 o
   7  -6   9         28.92          7.66        11.83 o
  -5  -5   9          2.86         -6.11        11.81 o
  -4  -5   9         61.34         62.01        10.24 o
  -3  -5   9          1.16         11.58         7.05 o
  -2  -5   9          3.45         -7.40         7.36 o
  -1  -5   9        266.32        252.70         9.79 o
   0  -5   9        347.69        380.64        12.83 o
   1  -5   9        248.52        241.85        10.50 o
   2  -5   9        131.75        137.77         8.72 o
   3  -5   9          3.93          0.19         7.28 o
   4  -5   9         31.83         31.61         7.71 o
   5  -5   9        289.08        307.55        17.74 o
   6  -5   9        246.53        247.59        12.38 o
   7  -5   9         27.08         26.34         8.18 o
  -6  -4   9         49.12         50.56         8.98 o
  -5  -4   9        105.22         99.53        10.24 o
  -4  -4   9        182.66        175.20        11.43 o
  -3  -4   9        371.83        371.25        15.64 o
  -2  -4   9         94.39         90.22         8.08 o
  -1  -4   9         33.36         20.98         6.22 o
   0  -4   9        248.48        261.47         9.12 o
   1  -4   9        234.49        262.03        10.31 o
   2  -4   9        606.93        659.07        17.50 o
   3  -4   9        496.41        495.54        13.42 o
   4  -4   9         26.94         29.64         7.46 o
   5  -4   9          1.22          6.31         7.74 o
   6  -4   9        368.09        356.58        20.19 o
   7  -4   9        121.88        109.13        10.16 o
  -7  -3   9         39.53         14.91         7.84 o
  -6  -3   9          6.45          3.69         9.11 o
  -5  -3   9         11.91         11.20         8.34 o
  -4  -3   9        169.07        177.15        15.16 o
  -3  -3   9        452.61        453.27        13.53 o
  -2  -3   9        373.16        352.39        14.98 o
  -1  -3   9        230.45        230.20         9.34 o
   0  -3   9        147.12        138.07         7.20 o
   1  -3   9         60.77         72.24         8.26 o
   2  -3   9        202.44        208.87         8.78 o
   3  -3   9        523.33        530.23        14.96 o
   4  -3   9        194.82        216.24         9.01 o
   5  -3   9          2.77          6.60         9.51 o
   6  -3   9          8.90          9.90         8.42 o
   7  -3   9        130.63        119.53         9.98 o
  -7  -2   9         66.66         62.56         9.81 o
  -6  -2   9         80.12         73.34         7.81 o
  -5  -2   9         73.55         72.47         8.05 o
  -4  -2   9         12.19          6.75        11.91 o
  -3  -2   9          5.31          8.53         7.27 o
  -2  -2   9        282.31        298.39        11.70 o
  -1  -2   9        370.91        389.36        12.34 o
   0  -2   9         36.76         40.67         5.60 o
   1  -2   9         15.96         16.73         5.72 o
   2  -2   9          0.53         -3.53         6.06 o
   3  -2   9         11.72          9.36         5.72 o
   4  -2   9        224.20        238.95        10.41 o
   5  -2   9        201.55        201.54         9.06 o
   6  -2   9         65.23         78.80         8.78 o
   7  -2   9         35.48         29.72        11.41 o
  -8  -1   9         12.49         15.35        10.02 o
  -7  -1   9         26.80         31.31         7.60 o
  -6  -1   9        368.79        339.48        11.30 o
  -5  -1   9        342.95        361.65        11.65 o
  -4  -1   9          7.08          4.30         5.95 o
  -3  -1   9         77.54         69.59         9.46 o
  -2  -1   9         40.02         39.74         5.30 o
  -1  -1   9        178.04        176.23         6.99 o
   0  -1   9        193.21        199.18        19.76 o
   1  -1   9       1074.45       1094.68        33.90 o
   2  -1   9          4.80          1.03         5.57 o
   3  -1   9        139.19        119.83         7.31 o
   4  -1   9          4.42          4.91         5.48 o
   5  -1   9        141.64        124.24        11.70 o
   6  -1   9        352.70        360.86        20.98 o
   7  -1   9        136.55        150.66        22.08 o
  -8   0   9         70.02         57.84         9.22 o
  -7   0   9         29.78         30.82         8.29 o
  -6   0   9         39.27         41.76         7.22 o
  -5   0   9         44.89         46.06         6.27 o
  -4   0   9        263.49        260.33         9.59 o
  -3   0   9        712.36        722.83        15.83 o
  -2   0   9        282.84        299.94         8.54 o
  -1   0   9        107.58         97.41         6.04 o
   0   0   9        113.88        122.78         7.03 o
   1   0   9        456.07        455.21        12.25 o
   2   0   9       1034.70       1109.40        32.55 o
   3   0   9        141.98        150.45         8.10 o
   4   0   9          9.42         10.55         7.65 o
   5   0   9         39.11         26.05        10.45 o
   6   0   9         53.56         58.58        11.30 o
  -9   1   9         22.19         31.33        11.22 o
  -8   1   9        137.46        138.07         9.43 o
  -7   1   9        588.31        610.52        16.69 o
  -6   1   9         18.32         16.97         6.38 o
  -5   1   9        335.18        322.33         9.85 o
  -4   1   9          2.76          2.42         5.22 o
  -3   1   9        228.11        217.19         7.61 o
  -2   1   9        211.22        219.71         7.71 o
  -1   1   9        432.49        451.60        13.63 o
   0   1   9         14.03         16.97         6.00 o
   1   1   9          3.74         -3.58         5.43 o
   2   1   9        121.85        122.87         7.06 o
   3   1   9        164.74        160.54         8.45 o
   4   1   9        298.50        358.30        13.80 o
   5   1   9        333.29        364.30        13.82 o
   6   1   9          0.83         11.86        13.26 o
  -9   2   9         25.24         21.33        11.38 o
  -8   2   9         74.93         69.55         9.24 o
  -7   2   9         51.62         46.31         7.26 o
  -6   2   9         22.03         22.82         7.26 o
  -5   2   9        214.33        216.33         9.45 o
  -4   2   9         51.31         48.63         4.83 o
  -3   2   9        160.15        147.92         5.89 o
  -2   2   9         21.68         14.98         3.85 o
  -1   2   9        337.92        337.08        10.08 o
   0   2   9        490.01        472.28        12.28 o
   1   2   9         64.13         73.71         7.27 o
   2   2   9          1.85         -0.68         6.16 o
   3   2   9          0.51          6.58         7.17 o
   4   2   9         32.98         39.07         9.77 o
   5   2   9        134.19        150.28        10.90 o
  -9   3   9         67.54         70.47        11.86 o
  -8   3   9        156.22        173.51         9.89 o
  -7   3   9          1.30          6.51         7.01 o
  -6   3   9          2.68          3.23         6.21 o
  -5   3   9        383.08        380.27         9.99 o
  -4   3   9        683.84        657.42        13.90 o
  -3   3   9        170.97        187.39         5.15 o
  -2   3   9          0.97          1.11         3.19 o
  -1   3   9          2.11          1.69         3.59 o
   0   3   9        270.32        279.58         7.91 o
   1   3   9        483.74        480.69        26.72 o
   2   3   9        115.70        121.66         8.65 o
   3   3   9          1.63          8.88         8.13 o
   4   3   9         20.07         22.75        10.59 o
  -9   4   9        385.89        391.41        17.48 o
  -8   4   9        281.01        268.76        11.63 o
  -7   4   9          9.44         12.06         7.12 o
  -6   4   9          6.42         14.47         6.79 o
  -5   4   9         32.08         31.64         4.30 o
   0   4   9          0.57         -1.88         6.41 o
   1   4   9         29.84         20.69         6.22 o
   2   4   9        220.27        200.19        10.74 o
   3   4   9        220.57        214.87        10.53 o
  -9   5   9          0.80         -5.70        15.86 o
  -8   5   9        169.99        158.53        10.19 o
  -7   5   9        502.12        525.64        15.24 o
  -6   5   9        138.64        144.07         4.69 o
   1   5   9          1.05          2.78         6.09 o
   2   5   9         51.03         52.50         8.60 o
  -9   6   9          4.11         16.00        11.03 o
  -8   6   9          4.59         22.08        11.04 o
   1   6   9         66.62         66.61         9.98 o
   0  -8  10        185.87        152.70        14.81 o
   1  -8  10        573.54        588.03        20.76 o
   2  -8  10          7.04          1.52         8.54 o
   3  -8  10         47.31         32.68        10.65 o
   4  -8  10         28.14         14.58         8.89 o
   5  -8  10          9.71          3.78         6.22 o
  -2  -7  10         66.08         40.31        10.65 o
  -1  -7  10          6.09          0.65        11.15 o
   0  -7  10          4.57          5.94        10.01 o
   1  -7  10         76.88         70.43         9.95 o
   2  -7  10        117.83        104.21        10.08 o
   3  -7  10         81.76         61.56         9.86 o
   4  -7  10         63.86         58.07        11.04 o
   5  -7  10         14.71          2.47         7.78 o
   6  -7  10          0.46          3.01         9.14 o
  -3  -6  10         20.89         12.05         9.43 o
  -2  -6  10         19.38         12.36         9.51 o
  -1  -6  10        318.12        330.72        11.54 o
   0  -6  10         94.47         93.00         7.74 o
   1  -6  10         33.86         26.44         7.40 o
   2  -6  10          1.37          1.45        10.31 o
   3  -6  10         48.81         54.27        10.16 o
   4  -6  10        162.94        160.49        21.95 o
   5  -6  10        248.36        236.67        11.67 o
   6  -6  10         22.35          7.78         5.17 o
  -4  -5  10        143.63        132.30        10.55 o
  -3  -5  10         96.64         98.01         8.83 o
  -2  -5  10          3.46         -2.00         7.07 o
  -1  -5  10        226.69        229.77        10.14 o
   0  -5  10        128.95        126.36        12.31 o
   1  -5  10        164.02        171.26         9.38 o
   2  -5  10        106.89        126.16        15.86 o
   3  -5  10          8.40         10.80         8.10 o
   4  -5  10          6.73          4.48         5.96 o
   5  -5  10         78.38         80.90         9.00 o
   6  -5  10        154.86        150.85        11.48 o
   7  -5  10         47.65         52.70        10.95 o
  -5  -4  10        153.87        164.28        11.10 o
  -4  -4  10        308.36        318.11        17.53 o
  -3  -4  10        227.11        212.35        12.35 o
  -2  -4  10         96.16         83.19        14.19 o
  -1  -4  10         51.13         45.58         6.71 o
   0  -4  10        148.57        161.36         9.06 o
   1  -4  10        359.77        356.61        11.10 o
   2  -4  10        350.18        375.91        13.07 o
   3  -4  10        135.88        148.19         9.51 o
   4  -4  10         70.86         58.93         9.20 o
   5  -4  10        103.30        107.58         9.88 o
   6  -4  10         13.62          0.80        11.70 o
   7  -4  10          0.92          3.65         7.85 o
  -6  -3  10         76.77         81.46        10.64 o
  -5  -3  10          5.71         13.61        11.72 o
  -4  -3  10         38.36         41.79        18.05 o
  -3  -3  10        344.66        328.67        16.34 o
  -2  -3  10        274.97        284.00        11.96 o
  -1  -3  10        245.37        242.54         9.71 o
   0  -3  10        278.92        290.88        11.09 o
   1  -3  10         72.85         79.71         6.78 o
   2  -3  10        171.35        168.36        11.26 o
   3  -3  10        276.41        280.69         9.11 o
   4  -3  10        110.71        103.79         9.69 o
   5  -3  10        109.84        113.06        12.40 o
   6  -3  10         51.37         40.92         8.06 o
  -7  -2  10        125.00        114.35         9.71 o
  -6  -2  10        103.57         84.58        10.00 o
  -5  -2  10        124.01        133.82        11.64 o
  -4  -2  10         91.21         77.88        16.74 o
  -3  -2  10         35.94         31.14         6.33 o
  -2  -2  10        158.85        156.05         8.40 o
  -1  -2  10        294.77        315.61        11.33 o
   0  -2  10        353.62        390.89        11.86 o
   1  -2  10        194.04        196.67        10.07 o
   2  -2  10          1.28          5.94         6.80 o
   3  -2  10          1.95          6.04         7.55 o
   4  -2  10        128.55        122.12        10.81 o
   5  -2  10         59.56         58.71        10.42 o
   6  -2  10         94.45         95.55         8.64 o
  -7  -1  10         10.88          8.13        10.00 o
  -6  -1  10         96.89         91.37         9.38 o
  -5  -1  10        588.12        560.99        16.48 o
  -4  -1  10        618.07        630.53        38.29 o
  -3  -1  10         75.13         61.98         7.93 o
  -2  -1  10         20.27         15.13         5.66 o
  -1  -1  10        155.93        155.83         7.46 o
   0  -1  10        227.13        242.15         9.36 o
   1  -1  10        226.82        222.68        11.00 o
   2  -1  10        192.42        196.94         9.40 o
   3  -1  10         66.78         72.39         8.30 o
   4  -1  10          0.33          4.83         7.97 o
   5  -1  10          0.39          3.73         8.02 o
   6  -1  10        114.40        112.00        12.00 o
  -8   0  10        171.70        155.87        12.35 o
  -7   0  10        106.81        113.95        10.63 o
  -6   0  10         58.96         50.22         9.33 o
  -5   0  10          5.32          5.09         6.65 o
  -4   0  10        255.90        263.94         9.71 o
  -3   0  10        921.10        945.11        21.16 o
  -2   0  10        219.11        234.86         8.84 o
  -1   0  10         22.47         18.80         5.72 o
   0   0  10         86.31         79.92         6.66 o
   1   0  10         47.92         51.52         7.08 o
   2   0  10        100.57        103.38        13.58 o
   3   0  10        270.41        283.30        11.74 o
   4   0  10        294.58        304.90        10.74 o
   5   0  10        141.94        142.45        10.46 o
   6   0  10          0.36        -12.71        10.26 o
  -8   1  10         26.82         28.16        10.79 o
  -7   1  10        341.32        357.39        11.89 o
  -6   1  10        187.82        197.42         9.63 o
  -5   1  10          3.46          3.39         7.40 o
  -4   1  10          0.51          1.53         7.59 o
  -3   1  10          0.77         -3.08         5.82 o
  -2   1  10         55.50         56.20         6.32 o
  -1   1  10        321.86        332.64        10.87 o
   0   1  10        207.51        211.19        13.01 o
   1   1  10         60.77         67.85         8.45 o
   2   1  10          0.73          1.29         7.18 o
   3   1  10          0.58         -3.19         7.71 o
   4   1  10        343.06        366.09        13.07 o
   5   1  10        466.66        493.68        18.75 o
  -8   2  10          5.35          4.92         9.20 o
  -7   2  10          3.16         -1.89         8.46 o
  -6   2  10         85.68         90.75        10.10 o
  -5   2  10        172.97        173.02        13.97 o
  -4   2  10        132.00        132.29         7.98 o
  -3   2  10          2.34          2.72         4.69 o
  -2   2  10         35.95         32.20         5.17 o
  -1   2  10          3.78          1.53         4.39 o
   0   2  10        349.10        357.49        12.23 o
   1   2  10        355.10        388.97        11.22 o
   2   2  10         24.53         36.56        10.80 o
   3   2  10          0.77         -2.28         8.58 o
   4   2  10         63.46         83.23        11.93 o
  -8   3  10        250.65        255.20        12.36 o
  -7   3  10        162.23        140.50         8.96 o
  -6   3  10          3.33        -11.55         8.60 o
  -5   3  10        356.34        341.48        10.68 o
  -4   3  10        133.69        145.24         6.39 o
  -3   3  10        143.73        167.29         6.09 o
  -2   3  10         96.37         74.52         5.41 o
  -1   3  10         12.20         25.36         9.42 o
   0   3  10        138.13        150.75         7.96 o
   1   3  10        119.60         97.95         7.75 o
   2   3  10        127.51        127.64         9.33 o
   3   3  10        373.85        391.39        14.63 o
   4   3  10         49.55         53.85        10.95 o
  -8   4  10        146.71        149.62        13.27 o
  -7   4  10         18.10          4.02         8.91 o
  -6   4  10          0.42         10.34         6.68 o
  -5   4  10          2.56          5.08         6.17 o
   0   4  10         22.91         14.98         9.11 o
   1   4  10          0.68          1.99         8.01 o
   2   4  10         25.21          6.35        10.22 o
   3   4  10        166.56        143.03        12.86 o
  -8   5  10         15.95         14.04         8.80 o
  -7   5  10         74.29         71.02        12.71 o
   1   5  10          4.51          4.62        11.91 o
  -8   6  10          4.01          0.87        11.48 o
   0  -7  11         91.25         75.79        11.01 o
   1  -7  11          8.67         22.23        12.20 o
   2  -7  11         23.74         15.20        13.79 o
   3  -7  11        181.14        170.82        11.64 o
   4  -7  11        313.40        313.35        18.79 o
  -2  -6  11          1.04         -1.38        11.46 o
  -1  -6  11        252.98        253.49        16.91 o
   0  -6  11        134.46        133.56        18.97 o
   1  -6  11          0.50          6.22         8.90 o
   2  -6  11         31.15         25.86         7.37 o
   3  -6  11         16.30          6.85         8.54 o
   4  -6  11         83.34         74.75        10.66 o
   5  -6  11        139.84        115.85        10.14 o
  -3  -5  11          3.83          0.47         9.92 o
  -2  -5  11          2.65         -2.15         8.95 o
  -1  -5  11          0.89         -0.12         9.03 o
   0  -5  11         26.53         27.66        10.86 o
   1  -5  11        104.69        114.89         9.82 o
   2  -5  11         83.97         87.32         9.61 o
   3  -5  11         22.46         23.97         8.79 o
   4  -5  11          0.90         -2.36         9.54 o
   5  -5  11          0.96         -4.70         8.63 o
  -4  -4  11          2.86          0.85        10.98 o
  -3  -4  11         55.54         48.35        25.89 o
  -2  -4  11        363.99        395.29        13.16 o
  -1  -4  11         23.89         28.08         8.57 o
   0  -4  11          3.26          4.92         8.08 o
   1  -4  11          7.68          5.84         7.35 o
   2  -4  11        124.48        131.06         9.48 o
   3  -4  11        400.95        403.31        13.35 o
   4  -4  11         89.93         75.34         8.45 o
   5  -4  11          1.61         -0.25         7.91 o
   6  -4  11         22.04          8.89        12.53 o
  -5  -3  11          1.83          0.15        12.20 o
  -4  -3  11         10.38          3.35        11.96 o
  -3  -3  11         18.11         15.56         7.41 o
  -2  -3  11        130.11        137.64        12.40 o
  -1  -3  11        179.65        183.54         8.87 o
   0  -3  11         62.70         56.71         6.83 o
   1  -3  11         14.20         13.27         6.97 o
   2  -3  11         13.33          6.63         7.23 o
   3  -3  11         41.61         45.75        11.44 o
   4  -3  11        192.17        190.54         9.78 o
   5  -3  11        137.33        118.43        11.44 o
   6  -3  11          0.35          6.09         9.21 o
  -6  -2  11        117.09        111.34        14.25 o
  -5  -2  11        109.87        105.52        15.94 o
  -4  -2  11         53.43         51.46        12.54 o
  -3  -2  11          0.84         -0.71         7.27 o
  -2  -2  11         24.40         17.33         6.41 o
  -1  -2  11        221.74        217.05         9.02 o
   0  -2  11        160.28        190.06         9.41 o
   1  -2  11        110.52        115.31         8.92 o
   2  -2  11         46.32         33.99         8.73 o
   3  -2  11          0.57         -2.10         9.41 o
   4  -2  11          0.46          7.15        12.46 o
   5  -2  11         30.05         33.24        10.63 o
  -6  -1  11         12.36         -3.83        10.42 o
  -5  -1  11        272.97        262.58        10.93 o
  -4  -1  11        365.90        374.56        44.28 o
  -3  -1  11        202.59        216.16        10.61 o
  -2  -1  11        267.34        262.12        10.55 o
  -1  -1  11         46.53         56.85         9.09 o
   0  -1  11          4.89          0.52        14.50 o
   1  -1  11        196.52        179.73        10.73 o
   2  -1  11        267.28        247.21        12.48 o
   3  -1  11         70.85         43.09        16.20 o
   4  -1  11          1.80         -6.76         9.10 o
   5  -1  11          6.05          5.92         9.70 o
  -7   0  11        157.89        136.22        12.57 o
  -6   0  11        108.47        112.36         9.54 o
  -5   0  11         64.69         67.91         7.97 o
  -4   0  11         81.16         78.25         7.83 o
  -3   0  11        104.93        106.33         7.93 o
  -2   0  11        433.78        468.92        13.06 o
  -1   0  11        655.25        685.83        20.24 o
   0   0  11          6.65         11.57         6.62 o
   1   0  11         59.84         64.72         9.90 o
   2   0  11         92.46         87.56        10.12 o
   3   0  11        166.74        153.33        12.27 o
   4   0  11         62.03         74.74        10.50 o
   5   0  11         63.53         65.44        14.10 o
  -7   1  11        189.32        158.41        10.71 o
  -6   1  11        444.30        464.56        41.09 o
  -5   1  11         96.47         84.31         8.10 o
  -4   1  11         38.48         22.29        11.70 o
  -3   1  11         30.85         32.84         6.38 o
  -2   1  11          0.97         -0.94         5.89 o
  -1   1  11        109.30        117.99         7.52 o
   0   1  11        317.24        313.12        11.39 o
   1   1  11         36.48         35.55        10.65 o
   2   1  11          5.89         -5.89         9.27 o
   3   1  11          0.31          5.34        13.84 o
   4   1  11         49.99         49.04        11.02 o
  -7   2  11         74.26         56.78         8.34 o
  -6   2  11         50.49         35.04         7.90 o
  -5   2  11        159.06        133.17         9.78 o
  -4   2  11        298.40        318.89        10.30 o
  -3   2  11        176.07        177.35         8.33 o
  -2   2  11          4.11          3.65         6.18 o
  -1   2  11          2.56         -1.66         5.26 o
   0   2  11        104.46        104.36         8.70 o
   1   2  11        152.13        151.58        11.44 o
   2   2  11         38.17         28.46        11.63 o
   3   2  11         93.93        102.42        11.55 o
  -7   3  11        180.22        158.90        12.87 o
  -6   3  11         78.82         88.71        17.04 o
  -5   3  11          0.46         -3.41         7.34 o
  -4   3  11         37.63         37.88         5.91 o
  -3   3  11        446.46        463.78        18.83 o
  -2   3  11        229.28        202.74         7.46 o
  -1   3  11         33.88         29.01         5.81 o
   0   3  11         55.60         64.00         7.12 o
   1   3  11         18.53         17.32         8.76 o
   2   3  11         99.39         78.94        13.18 o
  -7   4  11         24.93         34.23        12.48 o
  -6   4  11        175.17        174.41         8.88 o
  -5   4  11         56.16         43.79         5.59 o
   0   4  11         78.79         67.29         9.29 o
   1   4  11          2.51         -3.48        12.23 o
   0  -6  12        276.91        254.01        16.17 o
   1  -6  12        106.86        117.21        11.75 o
   2  -6  12          5.26          8.25        10.56 o
   3  -6  12          0.72          0.21        10.03 o
  -2  -5  12         33.70         36.95        13.10 o
  -1  -5  12          1.26          6.82        10.75 o
   0  -5  12          0.58          2.91        10.17 o
   1  -5  12         48.67         43.94        11.89 o
   2  -5  12        153.28        138.00        12.57 o
   3  -5  12        204.64        192.06        13.14 o
   4  -5  12         15.81          4.32         9.82 o
  -3  -4  12        187.26        183.79        13.50 o
  -2  -4  12        184.65        185.25        10.84 o
  -1  -4  12         26.41         11.18         9.23 o
   0  -4  12          6.04          9.45         9.48 o
   1  -4  12          3.63          1.03         8.90 o
   2  -4  12         49.04         44.62         9.01 o
   3  -4  12        275.10        275.89         9.46 o
   4  -4  12         72.02         72.74        10.22 o
  -4  -3  12         99.79        107.25        13.90 o
  -3  -3  12          5.16         18.21         9.98 o
  -2  -3  12         87.49         83.42         9.89 o
  -1  -3  12         68.29         76.39        10.91 o
   0  -3  12         18.70         23.29         9.55 o
   1  -3  12         17.12         24.31         8.93 o
   2  -3  12         37.11         35.29         9.57 o
   3  -3  12         20.99         24.76        10.19 o
   4  -3  12         13.56          9.26         9.20 o
  -5  -2  12         47.92         38.32        12.13 o
  -4  -2  12         60.01         47.93        16.17 o
  -3  -2  12          4.59         -2.27        10.08 o
  -2  -2  12          6.54         14.41         8.48 o
  -1  -2  12          0.33         -4.39         8.80 o
   0  -2  12         12.35         11.39         9.30 o
   1  -2  12        422.39        434.09        16.43 o
   2  -2  12        156.31        161.86        11.30 o
   3  -2  12         14.48          6.15         9.15 o
   4  -2  12         11.19         14.35        10.90 o
  -5  -1  12          4.34          5.24         9.68 o
  -4  -1  12        125.11        118.22        11.03 o
  -3  -1  12        279.81        301.97        12.01 o
  -2  -1  12        167.28        186.09        10.92 o
  -1  -1  12          1.85          3.54         7.86 o
   0  -1  12          1.37         -2.56         8.63 o
   1  -1  12        112.87        116.82         9.78 o
   2  -1  12        150.72        129.31        11.91 o
   3  -1  12         89.86         75.75        11.49 o
   4  -1  12         68.71         58.40        10.31 o
  -6   0  12         45.66         38.51        12.00 o
  -5   0  12          1.69         -3.36         7.02 o
  -4   0  12          4.16          8.61         9.47 o
  -3   0  12        117.78         87.91        12.62 o
  -2   0  12        226.16        254.81        12.10 o
  -1   0  12         64.22         74.29         9.63 o
   0   0  12         53.31         60.58        10.21 o
   1   0  12         35.70         16.12        10.43 o
   2   0  12          0.26         -2.60         9.37 o
   3   0  12          0.61          1.92         6.27 o
  -6   1  12        141.84        125.44        11.08 o
  -5   1  12        120.03        111.06         9.66 o
  -4   1  12         96.83         90.41        11.24 o
  -3   1  12          3.31          0.26         8.12 o
  -2   1  12          0.58          2.06         7.89 o
  -1   1  12         52.31         40.70         8.16 o
   0   1  12         26.80         18.50        23.40 o
   1   1  12         21.22         20.48        10.76 o
   2   1  12         54.48         58.59        11.59 o
   3   1  12          1.87         -2.04         9.53 o
  -6   2  12         28.86         20.59         8.37 o
  -5   2  12         54.61         43.10        10.79 o
  -4   2  12        216.25        211.51        14.46 o
  -3   2  12        226.29        215.73         9.42 o
  -2   2  12         21.39         37.83         6.27 o
  -1   2  12          0.36        -13.11         9.02 o
   0   2  12          7.79          5.16         7.12 o
   1   2  12         10.98         11.20         6.75 o
   2   2  12         45.24         34.40        11.35 o
  -6   3  12          2.27         -9.46         9.91 o
  -5   3  12         37.13         35.22        18.93 o
  -4   3  12         76.71         72.74         6.92 o
  -3   3  12         53.43         43.01        10.25 o
  -2   3  12         73.34         71.21         6.14 o
  -1   3  12         76.18         68.13         7.97 o
   0   3  12         27.64         17.65         8.81 o
  -6   4  12         62.00         56.31        11.70 o
   0   4  12         61.73         54.51        12.35 o
  -1  -4  13        336.03        340.86        10.70 o
   0  -4  13        116.85        110.30        15.42 o
   1  -4  13          2.37          3.75        10.91 o
   2  -4  13          0.32         -3.04        10.78 o
  -3  -3  13         11.72         10.56        13.09 o
  -2  -3  13         18.10         13.62        10.51 o
  -1  -3  13         13.69         16.55         9.00 o
   0  -3  13        141.62        146.77         9.89 o
   1  -3  13        168.20        147.07        10.80 o
   2  -3  13         54.72         45.92         9.46 o
  -3  -2  13        183.34        163.28        31.19 o
  -2  -2  13         44.54         55.29        10.84 o
  -1  -2  13         31.08         42.22         9.64 o
   0  -2  13          2.24         14.69         9.35 o
   1  -2  13        337.52        325.62        32.85 o
   2  -2  13        220.10        222.67        12.15 o
  -4  -1  13          5.58         10.08        25.67 o
  -3  -1  13        238.66        229.90        12.58 o
  -2  -1  13        228.47        258.92        11.43 o
  -1  -1  13         24.29         23.99        19.71 o
   0  -1  13         46.86         38.76        11.34 o
   1  -1  13         80.32        104.31        21.68 o
   2  -1  13         11.82         10.60        13.08 o
  -5   0  13         14.51         20.62         9.22 o
  -4   0  13          5.26         -0.36         6.49 o
  -3   0  13          0.98         -3.96        11.04 o
  -2   0  13          7.45          6.71        10.83 o
  -1   0  13        188.44        184.13        13.49 o
   0   0  13        517.66        543.69        14.45 o
   1   0  13         18.16         -0.35        15.10 o
   2   0  13         10.24          8.28         9.39 o
  -5   1  13        113.27        109.22        15.94 o
  -4   1  13        228.98        239.16        11.72 o
  -3   1  13         53.06         50.77        10.66 o
  -2   1  13         12.31          9.49         9.12 o
  -1   1  13          0.74          2.00         9.60 o
   0   1  13        123.05         98.82        16.90 o
   1   1  13        126.26        106.59        20.94 o
  -5   2  13         63.18         55.19        10.67 o
  -4   2  13        128.39         92.90        11.71 o
  -3   2  13         65.52         56.34         9.85 o
  -2   2  13        136.78        111.58         7.95 o
  -1   2  13         44.73         46.68         9.15 o
   0   2  13          1.73          9.42        11.51 o
  -2   3  13        108.52        103.26         8.94 o
  -1   3  13         57.59         38.84         7.36 o
                                                
